# Supplementary material for: On the complexity of miRNA-mediated regulation in plants: novel insights into the genomic organization of plant miRNAs
Source: Biol Direct. 2012 May 8;7:15. doi: 10.1186/1745-6150-7-15 (PMC3464803; doi:10.1186/1745-6150-7-15)
Supplement: Additional file 1 — Reports the results of blasting each species-specific Gene Index against the corresponding species-specific miRNA precursor sequences. [file 1745-6150-7-15-S1.xls]

## Sheet: Foglio1
Species	Query_id	Annotation	Subject_id	miRNA family	perc_match	align_length	mismatches	gaps	query_start	query_end	subject_start	subject_end	e_value	bit_score
Apple	TC93485	Transport system permease protein	mdm-MIR482_MI0010695	482	99.34	152	1	0	46	197	1	152	5e-77	269
Aquilegia	TC33062		aqc-MIR160b_MI0012072	160	100	82	0	0	499	580	1	82	8e-39	149
Aquilegia	DR942597	Chromosome chr16 scaffold_86, whole genome shotgun sequence	aqc-MIR166e_MI0012073	166	97.28	147	4	0	118	264	1	147	6e-69	248
Aquilegia	DT747736	AGO1-1	aqc-MIR168_MI0012079	168	95.73	117	5	0	431	547	117	1	5e-51	188
Aquilegia	TC32489	NADH-ubiquinone oxidoreductase chain 4	aqc-MIR395b_MI0012092	395	100	80	0	0	64	143	80	1	9e-38	145
Arabidopsis	DR750740	Isoform 2 of Q700W2	ath-MIR156j_MI0019234	156	100	68	0	0	410	477	1	68	2e-30	123
Arabidopsis	EG506269	Squamosa promoter-binding-like protein 4	ath-MIR156i_MI0019232	156	100	197	0	0	76	272	1	197	2e-100	356
Arabidopsis	EG511587	Predicted protein	ath-MIR156d_MI0000181	156	100	118	0	0	566	683	1	118	2e-57	214
Arabidopsis	NP160232		ath-MIR156j_MI0019234	156	100	68	0	0	735	802	68	1	3e-30	123
Arabidopsis	TC378454	Squamosa promoter-binding-like protein 9	ath-MIR156j_MI0019234	156	100	68	0	0	752	819	68	1	3e-30	123
Arabidopsis	TC378886	Squamosa promoter-binding-like protein 4	ath-MIR156i_MI0019232	156	100	197	0	0	420	616	197	1	2e-100	356
Arabidopsis	TC391425	Squamosa promoter-binding-like protein 9	ath-MIR156j_MI0019234	156	100	68	0	0	1075	1142	68	1	4e-30	123
Arabidopsis	TC394861		ath-MIR156c_MI0000180	156	100	104	0	0	353	456	1	104	6e-50	188
Arabidopsis	TC367710		ath-MIR160c_MI0000192	160	100	89	0	0	155	243	1	89	1e-41	161
Arabidopsis	DR368442		ath-MIR167a_MI0000208	167	100	138	0	0	52	189	1	138	1e-68	250
Arabidopsis	TC384562	Predicted protein	ath-MIR167d_MI0000975	167	100	377	0	0	186	562	1	377	0	681
Arabidopsis	AI992418	YheO-like	ath-MIR168a_MI0000210	168	97.83	138	1	2	25	160	1	138	4e-62	228
Arabidopsis	TC391356		ath-MIR168a_MI0000210	168	100	138	0	0	139	276	1	138	1e-68	250
Arabidopsis	BX838271	Chromosome chr4 scaffold_443, whole genome shotgun sequence	ath-MIR171a_MI0000214	171	100	123	0	0	38	160	1	123	4e-60	223
Arabidopsis	TC390778		ath-MIR171c_MI0000990	171	100	116	0	0	16	131	1	116	9e-57	210
Arabidopsis	TC390681		ath-MIR172a_MI0000215	172	100	102	0	0	591	692	1	102	9e-49	185
Arabidopsis	EG511339	S-antigen	ath-MIR319b_MI0000545	319	99.42	172	1	0	337	508	1	172	3e-85	306
Arabidopsis	TC363181	Chromosome chr14 scaffold_21, whole genome shotgun sequence	ath-MIR398c_MI0001019	398	100	115	0	0	1767	1881	115	1	1e-55	208
Arabidopsis	TC363181	Chromosome chr14 scaffold_21, whole genome shotgun sequence	ath-MIR398b_MI0001018	398	96.55	116	3	1	1767	1881	116	1	1e-49	188
Arabidopsis	TC401452		ath-MIR398b_MI0001018	398	100	116	0	0	1712	1827	116	1	4e-56	210
Arabidopsis	TC401452		ath-MIR398c_MI0001019	398	97.39	116	3	1	1712	1827	115	1	1e-49	188
Arabidopsis	TC366039	Chromosome chr7 scaffold_42, whole genome shotgun sequence	ath-MIR408_MI0001080	408	100	218	0	0	1412	1629	218	1	1e-111	394
Arabidopsis	TC371133	Chromosome chr7 scaffold_42, whole genome shotgun sequence	ath-MIR408_MI0001080	408	99.54	218	1	0	1412	1629	218	1	7e-110	389
Arabidopsis	EG449541		ath-MIR414_MI0001425	414	100	108	0	0	24	131	1	108	2e-52	196
Arabidopsis	TC388680		ath-MIR414_MI0001425	414	100	108	0	0	145	252	1	108	3e-52	196
Arabidopsis	TC392709	F1N21.1	ath-MIR414_MI0001425	414	100	108	0	0	250	357	1	108	2e-52	196
Arabidopsis	TC395775	F1N21.1	ath-MIR414_MI0001425	414	100	108	0	0	178	285	1	108	2e-52	196
Arabidopsis	TC398646	F1N21.1	ath-MIR414_MI0001425	414	100	108	0	0	350	457	1	108	4e-52	196
Arabidopsis	TC390306		ath-MIR415_MI0001426	415	99.09	110	1	0	60	169	1	110	8e-52	194
Arabidopsis	NP035716		ath-MIR416_MI0001427	416	95	80	4	0	908	987	1	80	2e-31	127
Arabidopsis	ES444203	Probable disease resistance protein At1g12290	ath-MIR472_MI0005102	472	100	168	0	0	382	549	168	1	1e-84	304
Arabidopsis	TC378288	Probable disease resistance protein At1g12290	ath-MIR472_MI0005102	472	100	168	0	0	398	565	168	1	1e-84	304
Arabidopsis	TC378016	AT4g24411	ath-MIR824_MI0005409	824	100	689	0	0	576	1264	689	1	0	1243
Arabidopsis	TC382252	AT4g24411	ath-MIR824_MI0005409	824	100	689	0	0	299	987	1	689	0	1243
Arabidopsis	TC385347	2-oxoglutarate-dependent dioxygenase	ath-MIR826_MI0005382	826	100	178	0	0	212	389	178	1	3e-90	322
Arabidopsis	TC386040	2-oxoglutarate-dependent dioxygenase	ath-MIR826_MI0005382	826	100	178	0	0	196	373	178	1	3e-90	322
Arabidopsis	TC398195	2-oxoglutarate-dependent dioxygenase	ath-MIR826_MI0005382	826	99.44	178	1	0	273	450	1	178	1e-88	316
Arabidopsis	TC381582	40S ribosomal protein S11-3	ath-MIR831_MI0005387	831	100	257	0	0	2727	2983	257	1	2e-132	464
Arabidopsis	TC395533	At5g08220	ath-MIR834_MI0005390	834	99.6	250	1	1	163	412	249	1	1e-125	439
Arabidopsis	TC376763	T4O12.27	ath-MIR835_MI0005391	835	100	400	0	0	431	830	1	400	0	722
Arabidopsis	TC383966	T4O12.27	ath-MIR835_MI0005391	835	98.75	400	5	0	146	545	1	400	0	699
Arabidopsis	TC361415	CAF protein	ath-MIR838_MI0005394	838	99.52	207	1	0	1	207	1	207	8e-104	369
Arabidopsis	TC363980	Pentatricopeptide repeat-containing protein	ath-MIR840_MI0005396	840	100	226	0	0	1979	2204	1	226	1e-115	408
Arabidopsis	EG452171	Histone H2A	ath-MIR841_MI0005397	841	99.53	212	1	0	342	553	212	1	5e-107	378
Arabidopsis	TC378356		ath-MIR854a_MI0005412	854	97.74	221	5	0	1180	1400	1	221	6e-106	376
Arabidopsis	TC378356		ath-MIR854c_MI0005414	854	96.38	221	8	0	1180	1400	1	221	4e-102	363
Arabidopsis	TC378356		ath-MIR854e_MI0015956	854	95.48	221	10	0	1180	1400	1	221	2e-99	354
Arabidopsis	TC378356		ath-MIR854d_MI0005415	854	95.48	221	10	0	1180	1400	1	221	2e-99	354
Arabidopsis	TC378356		ath-MIR854b_MI0005413	854	95.48	221	10	0	1180	1400	1	221	2e-99	354
Arabidopsis	TC381441	T5H22.4 protein	ath-MIR854c_MI0005414	854	100	221	0	0	231	451	1	221	2e-113	399
Arabidopsis	TC381441	T5H22.4 protein	ath-MIR854a_MI0005412	854	98.64	221	3	0	231	451	1	221	5e-109	385
Arabidopsis	TC381441	T5H22.4 protein	ath-MIR854e_MI0015956	854	97.29	221	6	0	231	451	1	221	3e-105	372
Arabidopsis	TC381441	T5H22.4 protein	ath-MIR854d_MI0005415	854	97.29	221	6	0	231	451	1	221	3e-105	372
Arabidopsis	TC381441	T5H22.4 protein	ath-MIR854b_MI0005413	854	97.29	221	6	0	231	451	1	221	3e-105	372
Arabidopsis	AV812034		ath-MIR860_MI0005437	860	97.62	146	3	12	255	400	126	1	1e-30	123
Arabidopsis	BP596573		ath-MIR860_MI0005437	860	100	129	0	3	214	342	126	1	3e-56	208
Arabidopsis	TC363683		ath-MIR860_MI0005437	860	100	126	0	0	1656	1781	1	126	2e-61	228
Arabidopsis	TC400878	SET domain protein	ath-MIR869_MI0005447	869	100	295	0	0	110	404	1	295	1e-153	533
Arabidopsis	EG491303	Cytochrome b	ath-MIR1888b_MI0019247	1888	98.52	135	2	0	305	439	1	135	4e-64	235
Arabidopsis	BP822530	T14P8.2	ath-MIR2936_MI0013366	2936	96.67	180	6	0	11	190	1	180	1e-83	298
Arabidopsis	BP830466	chromodomain helicase DNA binding protein 3	ath-MIR2936_MI0013366	2936	96.11	181	7	1	36	216	1	180	3e-80	288
Arabidopsis	BP868142	Uncharacterized protein At4g02380.2	ath-MIR2936_MI0013366	2936	98.33	180	3	0	4	183	1	180	3e-87	311
Arabidopsis	TC388168	Uncharacterized protein At4g02380.2	ath-MIR2936_MI0013366	2936	100	180	0	0	152	331	1	180	3e-91	325
Arabidopsis	TC393902	Uncharacterized protein At4g02380.2	ath-MIR2936_MI0013366	2936	100	180	0	0	47	226	1	180	2e-91	325
Arabidopsis	TC405917		ath-MIR2936_MI0013366	2936	96.66	178	3	1	48	225	4	180	5e-84	300
Arabidopsis	TC391286		ath-MIR4243_MI0015821	4243	100	179	0	0	116	294	179	1	6e-91	324
Arabidopsis	TC364823	ATFUC1 (alpha-L-fucosidase 1)	ath-MIR5021_MI0017889	5021	100	171	0	0	49	219	171	1	5e-86	309
Arabidopsis	BP845055	60S ribosomal protein L9-1	ath-MIR5630b_MI0019211	5630	97.22	74	0	4	276	349	70	1	3e-24	102
Arabidopsis	BP845055	60S ribosomal protein L9-1	ath-MIR5630a_MI0019201	5630	97.22	74	0	4	276	349	70	1	3e-24	102
Arabidopsis	TC380474	60S ribosomal protein L9-1	ath-MIR5630b_MI0019211	5630	100	72	0	0	170	241	72	1	1e-32	131
Arabidopsis	TC380474	60S ribosomal protein L9-1	ath-MIR5630a_MI0019201	5630	100	72	0	0	170	241	72	1	1e-32	131
Arabidopsis	TC392864	60S ribosomal protein L9-1	ath-MIR5630b_MI0019211	5630	100	72	0	0	224	295	72	1	1e-32	131
Arabidopsis	TC392864	60S ribosomal protein L9-1	ath-MIR5630a_MI0019201	5630	100	72	0	0	224	295	72	1	1e-32	131
Arabidopsis	TC400560	60S ribosomal protein L9-1	ath-MIR5630b_MI0019211	5630	100	73	0	1	270	342	72	1	2e-30	123
Arabidopsis	TC400560	60S ribosomal protein L9-1	ath-MIR5630a_MI0019201	5630	100	73	0	1	270	342	72	1	2e-30	123
Arabidopsis	TC403788	60S ribosomal protein L9-1	ath-MIR5630b_MI0019211	5630	100	72	0	0	258	329	72	1	2e-32	131
Arabidopsis	TC403788	60S ribosomal protein L9-1	ath-MIR5630a_MI0019201	5630	100	72	0	0	258	329	72	1	2e-32	131
Arabidopsis	TC404013	60S ribosomal protein L9-1	ath-MIR5630b_MI0019211	5630	100	72	0	0	253	324	72	1	2e-32	131
Arabidopsis	TC404013	60S ribosomal protein L9-1	ath-MIR5630a_MI0019201	5630	100	72	0	0	253	324	72	1	2e-32	131
Arabidopsis	TC383702		ath-MIR5636_MI0019208	5636	100	78	0	0	89	166	78	1	8e-36	141
Arabidopsis	TC375503		ath-MIR5642b_MI0019246	5642	98.92	372	4	0	343	714	1	372	0	654
Arabidopsis	TC375503		ath-MIR5642a_MI0019215	5642	98.93	374	2	1	343	714	1	374	0	654
Arabidopsis	TC377596		ath-MIR5642a_MI0019215	5642	100	374	0	0	448	821	374	1	0	675
Arabidopsis	TC377596		ath-MIR5642b_MI0019246	5642	98.93	374	4	1	448	821	372	1	0	645
Arabidopsis	TC379822	Aquaporin TIP1-2	ath-MIR5642a_MI0019215	5642	99.19	375	2	2	698	1071	1	374	0	652
Arabidopsis	TC379822	Aquaporin TIP1-2	ath-MIR5642b_MI0019246	5642	98.11	375	6	3	698	1071	1	372	8e-180	621
Arabidopsis	TC401943		ath-MIR5642b_MI0019246	5642	98.92	372	4	0	391	762	1	372	0	654
Arabidopsis	TC401943		ath-MIR5642a_MI0019215	5642	98.93	374	2	1	391	762	1	374	0	654
Arabidopsis	TC360779	pentatricopeptide (PPR) repeat-containing protein	ath-MIR5652_MI0019235	5652	100	448	0	0	261	708	448	1	0	809
Arabidopsis	TC386769		ath-MIR5654_MI0019237	5654	100	80	0	0	186	265	1	80	1e-36	145
Arabidopsis	TC378711	T20M3.4	ath-MIR5656_MI0019240	5656	100	153	0	0	692	844	1	153	2e-76	277
Arabidopsis	TC396188	serine-type peptidase/ trypsin	ath-MIR5657_MI0019241	5657	100	85	0	0	1587	1671	85	1	2e-39	154
Arabidopsis	TC365805	Chromosome chr7 scaffold_294, whole genome shotgun sequence	ath-MIR5658_MI0019242	5658	100	94	0	0	538	631	94	1	3e-44	170
Arabidopsis	TC367046		ath-MIR5661_MI0019249	5661	100	81	0	0	949	1029	81	1	3e-37	147
Arabidopsis	TC375012		ath-MIR5661_MI0019249	5661	100	81	0	0	388	468	81	1	2e-37	147
Arabidopsis	TC394648		ath-MIR5661_MI0019249	5661	100	81	0	0	128	208	81	1	7e-38	147
Barley	TC247293	Mating pair formation protein TrbD	hvu-MIR159a_MI0016452	159	100	178	0	0	221	398	1	178	1e-91	322
Barley	BQ760548		hvu-MIR166_MI0016455	166	100	100	0	0	67	166	1	100	4e-46	170
Barley	BQ760548		hvu-MIR166c_MI0018212	166	100	78	0	0	79	156	1	78	3e-34	131
Barley	BY841849	nischarin	hvu-MIR166b_MI0016742	166	100	102	0	0	57	158	1	102	2e-50	185
Barley	TC239698	Hydroxyproline-rich glycoprotein DZ-HRGP precursor	hvu-MIR168_MI0016457	168	100	106	0	0	106	211	1	106	4e-52	192
Barley	TC264655	Os06g0683700 protein	hvu-MIR397_MI0016465	397	100	113	0	0	498	610	113	1	3e-56	205
Barley	AV835204	DNA primase	hvu-MIR399_MI0017933	399	100	131	0	0	322	452	131	1	4e-66	237
Barley	GH228935	MIKC-type MADS-box transcription factor WM32A	hvu-MIR444a_MI0016745	444	100	114	0	0	280	393	1	114	8e-57	206
Barley	TC240629	MIKC-type MADS-box transcription factor WM32A	hvu-MIR444a_MI0016745	444	100	114	0	0	138	251	1	114	2e-56	206
Barley	TC266925	MADS-box transcription factor 57	hvu-MIR444b_MI0017934	444	100	121	0	0	462	582	121	1	1e-60	219
Barley	TC274417	MIKC-type MADS-box transcription factor WM32A	hvu-MIR444a_MI0016745	444	100	114	0	0	360	473	1	114	1e-56	206
Barley	TC248975		hvu-MIR1120_MI0016741	1120	100	84	0	0	693	776	1	84	2e-40	152
Barley	BU974512	Meiotically up-regulated gene 154 protein	hvu-MIR1126_MI0016744	1126	100	104	0	0	335	438	1	104	2e-51	188
Barley	TC258133	PP-loop domain protein	hvu-MIR1436_MI0016743	1436	100	91	0	0	72	162	91	1	3e-44	165
Barley	TC250387	Os11g0274100 protein	hvu-MIR5048_MI0017935	5048	95.79	356	2	2	460	802	356	1	2e-168	578
Barley	TC279511	Os11g0274100 protein	hvu-MIR5048_MI0017935	5048	100	356	0	0	191	546	1	356	0	643
Barley	TC255079	Leucine Rich Repeat family protein, expressed	hvu-MIR5049_MI0017936	5049	100	83	0	0	942	1024	83	1	1e-39	150
Barley	AV836089		hvu-MIR5050_MI0017937	5050	100	119	0	0	403	521	119	1	2e-59	215
Barley	TC248069		hvu-MIR5051_MI0017938	5051	100	105	0	0	1210	1314	1	105	2e-51	190
Barley	TC268428		hvu-MIR5052_MI0017939	5052	100	175	0	0	732	906	1	175	2e-89	316
Barley	TC265685	Myb-related protein	hvu-MIR5053_MI0017940	5053	100	111	0	0	197	307	111	1	4e-55	201
Bean	CV532342		pvu-MIR166a_MI0010704	166	100	670	0	0	1	670	1	670	0	1209
Bean	TC46155		pvu-MIR319c_MI0010705	319	99.86	734	1	0	1	734	1	734	0	1319
Bean	TC44341	Cyclopropyl isomerase	pvu-MIR399a_MI0010706	399	99.55	223	1	0	1	223	1	223	3e-114	398
Bean	TC32853		pvu-MIR1514a_MI0010701	1514	100	202	0	0	117	318	1	202	2e-104	365
Bean	CV542270	NADH-ubiquinone oxidoreductase chain 3	pvu-MIR2118_MI0010699	2118	97.6	125	3	0	350	474	125	1	2e-58	212
Brassica_napus	CD835236	Predicted protein	bna-MIR156a_MI0005770	156	100	82	0	0	102	183	1	82	5e-39	149
Brassica_napus	EE558005	Predicted protein	bna-MIR156a_MI0005770	156	96.34	82	3	0	253	334	1	82	6e-35	134
Brassica_napus	TC177016		bna-MIR159_MI0006480	159	98.91	183	2	0	749	931	183	1	7e-91	322
Brassica_napus	TC205708		bna-MIR159_MI0006480	159	95.63	186	7	3	527	711	1	183	2e-77	277
Brassica_napus	EV042229	Phosphoenolpyruvate carboxylase	bna-MIR167c_MI0006473	167	98.51	132	0	0	100	231	1	132	4e-66	239
Brassica_napus	FG569613		bna-MIR167c_MI0006473	167	97.76	132	1	0	102	233	1	132	2e-64	233
Brassica_napus	TC187497		bna-MIR167c_MI0006473	167	100	134	0	0	100	233	1	134	3e-67	242
Brassica_napus	EE433179	Contig An01c0030, complete genome	bna-MIR171b_MI0006451	171	100	101	0	0	90	190	1	101	2e-49	183
Brassica_napus	EE544982	NADH-ubiquinone oxidoreductase chain 3	bna-MIR390b_MI0006448	390	99.05	105	1	0	392	496	105	1	7e-50	185
Brassica_napus	BQ704984	Predicted protein	bna-MIR396a_MI0005773	396	100	117	0	0	390	506	117	1	2e-55	203
Brassica_napus	CX190537		bna-MIR399_MI0005774	399	100	102	0	0	26	127	1	102	5e-50	185
Chlamydomonas_reinhardtii	TC95609	Chloroplast 30S ribosomal protein S7	cre-MIR1143_MI0006204	1143	100	161	0	0	557	717	1	161	2e-81	291
Clementine	TC40109		ccl-MIR167b_MI0013309	167	100	202	0	0	95	296	1	202	5e-105	365
Clementine	TC40109		ccl-MIR167a_MI0013298	167	100	121	0	0	92	212	1	121	5e-61	219
Clementine	TC30245	Chromosome 1 SCAF14716, whole genome shotgun sequence	ccl-MIR168_MI0013299	168	100	176	0	0	128	303	1	176	1e-90	318
Clementine	TC26790	Probable ATP-dependent transporter ycf16	ccl-MIR396_MI0013304	396	100	277	0	0	1	277	1	277	2e-145	500
Cocoa	CU595847	Major facilitator superfamily (MFS_1) transporter	tcc-MIR156a_MI0017453	156	100	124	0	0	324	447	1	124	1e-61	224
Cocoa	TC16071		tcc-MIR166b_MI0017468	166	98.31	178	3	0	311	488	1	178	2e-86	307
Cocoa	CU526475		tcc-MIR168_MI0017474	168	100	167	0	0	102	268	1	167	4e-85	302
Cocoa	CU593076	Regulatory protein-like	tcc-MIR172e_MI0017501	172	100	189	0	0	77	265	189	1	4e-97	342
Cocoa	CU480799		tcc-MIR398a_MI0017517	398	97.6	124	2	0	278	401	124	1	4e-59	215
Cocoa	CU630741		tcc-MIR530a_MI0017530	530	95.71	163	7	0	344	506	163	1	4e-73	262
Cotton	TC275383		ghr-MIR156d_MI0005641	156	100	96	0	0	220	315	96	1	7e-47	174
Cotton	TC251997		ghr-MIR162a_MI0005644	162	100	148	0	0	182	329	1	148	1e-74	268
Cotton	DR461140		ghr-MIR164_MI0013538	164	100	101	0	0	215	315	101	1	1e-49	183
Cotton	DW502146	Cytochrome c biogenesis	ghr-MIR166b_MI0005645	166	100	154	0	0	180	333	1	154	2e-78	279
Cotton	TC274900	MHC class II beta chain	ghr-MIR172_MI0013540	172	100	125	0	0	607	731	125	1	2e-62	226
Cotton	DW238152	Fructose permease IID component	ghr-MIR390b_MI0005648	390	100	132	0	0	54	185	1	132	2e-66	239
Cotton	DW238152	Fructose permease IID component	ghr-MIR390a_MI0005647	390	100	124	0	0	57	180	1	124	5e-62	224
Cotton	DW238152	Fructose permease IID component	ghr-MIR390c_MI0005649	390	100	114	0	0	61	174	1	114	1e-56	206
Cotton	TC237382		ghr-MIR390b_MI0005648	390	100	132	0	0	59	190	1	132	4e-66	239
Cotton	TC237382		ghr-MIR390a_MI0005647	390	100	124	0	0	62	185	1	124	9e-62	224
Cotton	TC237382		ghr-MIR390c_MI0005649	390	100	114	0	0	66	179	1	114	2e-56	206
Cotton	TC269580	Predicted protein	ghr-MIR393_MI0013541	393	100	139	0	0	74	212	1	139	4e-70	251
Cotton	DW517361		ghr-MIR394b_MI0013542	394	100	165	0	0	79	243	1	165	2e-84	298
Cotton	ES802173		ghr-MIR394a_MI0013543	394	100	167	0	0	415	581	1	167	3e-85	302
Cotton	TC275676		ghr-MIR396b_MI0005651	396	99.26	135	1	0	185	319	1	135	2e-66	239
Cotton	TC275676		ghr-MIR396a_MI0005650	396	98.53	136	2	0	185	320	1	136	7e-66	237
Cotton	CO070687	BRCA1	ghr-MIR398_MI0013544	398	100	106	0	0	47	152	1	106	2e-52	192
Cotton	DW498056	Nodulin-like protein	ghr-MIR398_MI0013544	398	100	106	0	0	28	133	1	106	3e-52	192
Cotton	DW509341		ghr-MIR399d_MI0013557	399	100	98	0	0	31	128	1	98	6e-48	178
Cotton	DW510913	Cold-shock DEAD box protein A homolog	ghr-MIR399c_MI0013556	399	100	74	0	0	3	76	1	74	4e-35	134
Cotton	ES809290		ghr-MIR479_MI0013545	479	100	97	0	0	26	122	1	97	3e-47	176
Cotton	DR457519	Paraquat-inducible protein A	ghr-MIR482a_MI0013546	482	100	171	0	0	142	312	1	171	1e-87	309
Cotton	DT527030	Notch	ghr-MIR482b_MI0013547	482	100	177	0	0	20	196	1	177	4e-91	320
Cotton	TC235276	Chromosome undetermined SCAF8270, whole genome shotgun sequence	ghr-MIR827c_MI0013550	827	100	155	0	0	70	224	1	155	9e-79	280
Cotton	TC235276	Chromosome undetermined SCAF8270, whole genome shotgun sequence	ghr-MIR827a_MI0013548	827	99.35	155	1	0	70	224	1	155	4e-77	275
Cotton	TC250696		ghr-MIR827a_MI0013548	827	100	155	0	0	435	589	155	1	7e-79	280
Cotton	TC250696		ghr-MIR827c_MI0013550	827	99.35	155	1	0	435	589	155	1	3e-77	275
Cotton	TC257800		ghr-MIR827b_MI0013549	827	100	192	0	0	45	236	1	192	7e-99	347
Cotton	TC257800		ghr-MIR827a_MI0013548	827	98.71	155	2	0	63	217	1	155	4e-76	271
Cotton	TC257800		ghr-MIR827c_MI0013550	827	98.06	155	3	0	63	217	1	155	2e-74	266
Cotton	DW517596	Predicted protein	ghr-MIR2948_MI0013551	2948	100	152	0	0	137	288	1	152	3e-77	275
Cotton	AI054573	3-demethylubiquinone-9 3-methyltransferase	ghr-MIR2949c_MI0013554	2949	95.05	182	7	2	70	250	2	182	4e-79	280
Cotton	AI054573	3-demethylubiquinone-9 3-methyltransferase	ghr-MIR2949b_MI0013553	2949	95.05	182	7	2	70	250	2	182	4e-79	280
Cotton	AI054573	3-demethylubiquinone-9 3-methyltransferase	ghr-MIR2949a_MI0013552	2949	100	114	0	0	105	218	1	114	8e-57	206
Cotton	CO089018		ghr-MIR2949c_MI0013554	2949	95.05	181	6	2	126	305	3	182	8e-80	284
Cotton	CO089018		ghr-MIR2949b_MI0013553	2949	95.05	181	6	2	126	305	3	182	8e-80	284
Cotton	CO089018		ghr-MIR2949a_MI0013552	2949	96.49	114	4	0	160	273	1	114	5e-51	188
Cotton	EV497941	2',3'-cyclic-nucleotide 3'-phosphodiesterase	ghr-MIR2949c_MI0013554	2949	100	182	0	0	237	418	1	182	1e-93	329
Cotton	EV497941	2',3'-cyclic-nucleotide 3'-phosphodiesterase	ghr-MIR2949b_MI0013553	2949	100	182	0	0	237	418	1	182	1e-93	329
Cotton	EV497941	2',3'-cyclic-nucleotide 3'-phosphodiesterase	ghr-MIR2949a_MI0013552	2949	96.49	114	3	1	273	385	1	114	4e-50	185
Cotton	TC244560		ghr-MIR2949c_MI0013554	2949	100	182	0	0	366	547	182	1	2e-93	329
Cotton	TC244560		ghr-MIR2949b_MI0013553	2949	100	182	0	0	366	547	182	1	2e-93	329
Cotton	TC244560		ghr-MIR2949a_MI0013552	2949	96.49	114	3	1	399	511	114	1	5e-50	185
Cotton	TC273521	Uncharacterized protein YJR115W	ghr-MIR2949c_MI0013554	2949	95.05	181	6	2	1544	1723	182	3	2e-79	284
Cotton	TC273521	Uncharacterized protein YJR115W	ghr-MIR2949b_MI0013553	2949	95.05	181	6	2	1544	1723	182	3	2e-79	284
Cotton	TC273521	Uncharacterized protein YJR115W	ghr-MIR2949a_MI0013552	2949	96.49	114	4	0	1576	1689	114	1	1e-50	188
Cotton	DW514754	Leucine Rich Repeat family protein	ghr-MIR2950_MI0013555	2950	100	108	0	0	90	197	1	108	2e-53	196
Cotton	CO119151	Malto-oligosyltrehalose synthase	ghr-MIR3476_MI0014715	3476	100	115	0	1	193	307	1	114	2e-54	199
Cotton	TC257664	Uncharacterized protein At4g12275.1	ghr-MIR3476_MI0014715	3476	100	115	0	1	1579	1693	114	1	7e-54	199
Cotton_Raimondii	TC5782		gra-MIR157a_MI0005642	157	100	101	0	0	867	967	101	1	3e-50	183
Cotton_Raimondii	TC7659		gra-MIR157b_MI0005643	157	100	91	0	0	1065	1155	91	1	9e-45	165
Cotton_Raimondii	TC5359	Cytochrome b	gra-MIR482_MI0013536	482	100	152	0	0	1067	1218	152	1	7e-78	275
Cowpea	FG899472	Antibiotic biosynthesis monooxygenase	vun-MIR156a_MI0019565	156	100	94	0	0	501	594	1	94	5e-46	170
Cowpea	TC15410		vun-MIR156b_MI0019566	156	100	126	0	0	136	261	1	126	2e-63	228
Cowpea	FG896300		vun-MIR160_MI0019568	160	100	117	0	0	405	521	1	117	2e-58	212
Cowpea	TC17199		vun-MIR162_MI0019569	162	100	121	0	0	275	395	1	121	2e-60	219
Cowpea	FF539623		vun-MIR168_MI0019571	168	100	125	0	0	170	294	1	125	7e-63	226
Cowpea	FF543076		vun-MIR168_MI0019571	168	100	125	0	0	69	193	1	125	5e-63	226
Cowpea	FG885738		vun-MIR169_MI0019572	169	100	110	0	0	1	110	1	110	1e-54	199
Cowpea	FG809471	NADH dehydrogenase subunit 6	vun-MIR172_MI0019573	172	100	140	0	0	454	593	1	140	5e-71	253
Cowpea	FF402397	Rust resistance-like protein RP1-4	vun-MIR319b_MI0019567	319	100	223	0	0	124	346	1	223	6e-116	403
Cowpea	TC19015	SecY-independent transporter protein	vun-MIR319a_MI0019574	319	100	207	0	0	259	465	1	207	4e-107	374
Cowpea	FF542107		vun-MIR399a_MI0019576	399	100	83	0	0	29	111	1	83	3e-40	150
Cowpea	TC16007		vun-MIR399b_MI0019577	399	100	85	0	0	36	120	1	85	3e-41	154
Cowpea	TC482	Chromosome chr7 scaffold_42, whole genome shotgun sequence	vun-MIR408_MI0019578	408	100	243	0	0	83	325	1	243	1e-126	439
Cowpea	FG936932		vun-MIR1507a_MI0010582	1507	100	109	0	0	438	546	1	109	3e-54	197
Cowpea	FG936932		vun-MIR1507b_MI0010707	1507	98.17	109	2	0	438	546	1	109	2e-51	188
Cowpea	TC19294	NADH-ubiquinone oxidoreductase chain 4	vun-MIR1507b_MI0010707	1507	100	109	0	0	480	588	1	109	5e-54	197
Cowpea	TC19294	NADH-ubiquinone oxidoreductase chain 4	vun-MIR1507a_MI0010582	1507	98.17	109	2	0	480	588	1	109	2e-51	188
Cowpea	TC14806		vun-MIR2118_MI0019580	2118	100	78	0	0	30	107	1	78	1e-37	141
Grape	TC170782	Chromosome chr12 scaffold_18, whole genome shotgun sequence	vvi-MIR156h_MI0007939	156	99.56	228	1	0	415	642	228	1	4e-116	407
Grape	EE104779	Chromosome chr17 scaffold_16, whole genome shotgun sequence	vvi-MIR159c_MI0006495	159	99.47	190	1	0	106	295	1	190	2e-95	338
Grape	EV228459	Possible DUP family	vvi-MIR159c_MI0006495	159	97.36	192	4	3	521	712	189	1	4e-85	304
Grape	TC156053	Predicted protein	vvi-MIR159c_MI0006495	159	98.95	192	1	2	67	257	1	190	2e-90	322
Grape	TC161995	Chromosome chr17 scaffold_16, whole genome shotgun sequence	vvi-MIR159c_MI0006495	159	100	190	0	0	495	684	1	190	6e-97	343
Grape	TC163047		vvi-MIR159c_MI0006495	159	99.47	190	0	1	36	224	1	190	2e-94	334
Grape	NP9534018		vvi-MIR160b_MI0006497	160	99.04	104	1	0	98	201	1	104	8e-50	185
Grape	TC142842	Predicted protein	vvi-MIR160b_MI0006497	160	97.12	102	1	0	442	543	1	102	1e-47	179
Grape	TC150127	Chromosome chr7 scaffold_294, whole genome shotgun sequence	vvi-MIR162_MI0006502	162	100	103	0	0	302	404	1	103	2e-49	187
Grape	EC976281		vvi-MIR166e_MI0006511	166	100	166	0	0	157	322	166	1	2e-84	300
Grape	EC966215	Short-chain dehydrogenase/reductase SDR	vvi-MIR167b_MI0006516	167	100	99	0	0	625	723	99	1	1e-47	179
Grape	GW838556	Cyanate transport protein CynX	vvi-MIR167e_MI0006519	167	100	90	0	0	91	180	1	90	2e-43	163
Grape	TC167878	Predicted protein	vvi-MIR167a_MI0006515	167	99.71	352	1	1	203	554	1	351	0	623
Grape	TC161405	Copper resistance protein	vvi-MIR168_MI0006520	168	100	132	0	0	50	181	1	132	1e-65	239
Grape	DT024778	Chromosome chr15 scaffold_37, whole genome shotgun sequence	vvi-MIR171b_MI0006537	171	100	99	0	0	326	424	1	99	7e-48	179
Grape	NP9520815		vvi-MIR171g_MI0007950	171	100	76	0	0	365	440	76	1	6e-35	138
Grape	TC152037		vvi-MIR172c_MI0006546	172	100	138	0	0	355	492	1	138	6e-69	250
Grape	DY474519	Crumbs homolog 2	vvi-MIR319e_MI0007951	319	100	107	0	0	20	126	1	107	3e-52	194
Grape	EC975715		vvi-MIR319e_MI0007951	319	100	107	0	0	469	575	107	1	4e-52	194
Grape	EC979785		vvi-MIR319e_MI0007951	319	100	107	0	0	26	132	1	107	3e-52	194
Grape	EE101443	Isoform 3 of Q5IJ48	vvi-MIR319e_MI0007951	319	99.07	107	1	0	50	156	1	107	1e-50	188
Grape	TC154530	Predicted protein	vvi-MIR319e_MI0007951	319	100	107	0	0	471	577	107	1	6e-52	194
Grape	TC163965	Protein CSN12 homolog	vvi-MIR319e_MI0007951	319	100	107	0	0	103	209	1	107	6e-52	194
Grape	TC170734	Transcriptional regulator, MerR family	vvi-MIR319e_MI0007951	319	100	107	0	0	57	163	1	107	4e-52	194
Grape	EC982051	Casein kinase 1 epsilon-3	vvi-MIR395j_MI0006565	395	100	86	0	0	41	126	1	86	6e-41	156
Grape	EC982051	Casein kinase 1 epsilon-3	vvi-MIR395i_MI0006564	395	98.84	86	1	0	41	126	1	86	3e-39	150
Grape	EC982051	Casein kinase 1 epsilon-3	vvi-MIR395d_MI0006559	395	97.67	86	2	0	41	126	1	86	3e-38	147
Grape	EC982051	Casein kinase 1 epsilon-3	vvi-MIR395l_MI0006567	395	97.7	87	1	1	41	126	1	87	1e-37	145
Grape	FC057876	ATP synthase F0 subunit 6	vvi-MIR396b_MI0006570	396	100	108	0	0	185	292	1	108	7e-53	196
Grape	EC979165		vvi-MIR397a_MI0007956	397	100	118	0	0	142	259	118	1	2e-58	214
Grape	TC146989		vvi-MIR477_MI0007970	477	96.81	95	3	1	117	211	94	1	6e-39	150
Grape	EV234596	LacZ-alpha peptide	vvi-MIR482_MI0007971	482	95.73	117	4	1	86	201	1	117	4e-49	185
Grape	TC162626	Cytochrome P450 2A3 (EC 1.14.14.1) (CYPIIA3) (Coumarin 7-hydroxylase).	vvi-MIR482_MI0007971	482	98.29	117	2	0	81	197	1	117	6e-55	203
Grape	EC942820		vvi-MIR535c_MI0006583	535	100	101	0	0	406	506	101	1	7e-49	183
Grape	EC942820		vvi-MIR535b_MI0006581	535	98.02	101	2	0	406	506	101	1	4e-46	174
Grape	EC942820		vvi-MIR535a_MI0006580	535	98.02	101	2	0	406	506	101	1	4e-46	174
Grape	EC976758	Chromosome undetermined scaffold_949, whole genome shotgun sequence	vvi-MIR3623_MI0016015	3623	99.22	129	1	0	8	136	1	129	1e-62	228
Grape	FC056601		vvi-MIR3623_MI0016015	3623	99.22	129	1	0	64	192	1	129	1e-62	228
Grape	TC141060	Predicted protein	vvi-MIR3623_MI0016015	3623	99.22	129	1	0	75	203	1	129	3e-62	228
Grape	TC164274	Chromosome 21 SCAF15012, whole genome shotgun sequence	vvi-MIR3633a_MI0016032	3633	100	155	0	0	24	178	1	155	4e-78	280
Grape	TC165819	ABC efflux pump, inner membrane subunit	vvi-MIR3634_MI0016033	3634	99.08	110	1	1	13	122	1	109	9e-50	187
Lotus	BW598483		lja-MIR167_MI0010580	167	100	108	0	0	23	130	1	108	1e-54	196
Maize	CF037245		zma-MIR156b_MI0001459	156	96.77	124	3	1	226	348	124	1	6e-55	203
Maize	EC876967		zma-MIR156a_MI0001462	156	100	152	0	0	181	332	1	152	2e-76	275
Maize	EE011343	19.4 kDa early protein	zma-MIR156k_MI0001847	156	97.56	123	3	0	293	415	1	123	1e-56	208
Maize	FK934344		zma-MIR156d_MI0001456	156	97.48	120	3	1	190	309	1	119	9e-53	196
Maize	TC490875		zma-MIR156b_MI0001459	156	96.77	124	3	1	207	329	1	124	9e-55	203
Maize	TC497890	Seven transmembrane helix receptor	zma-MIR156k_MI0001847	156	100	123	0	0	292	414	1	123	7e-61	223
Maize	TC501920		zma-MIR156d_MI0001456	156	99.16	119	1	0	250	368	119	1	6e-57	210
Maize	TC522932	Predicted protein	zma-MIR156c_MI0001460	156	99.28	139	1	0	254	392	1	139	1e-67	246
Maize	TC522932	Predicted protein	zma-MIR156b_MI0001459	156	95.97	124	4	1	574	696	1	124	7e-53	197
Maize	CO451386	WSSV375	zma-MIR159f_MI0013186	159	99.07	215	2	0	299	513	1	215	7e-108	379
Maize	FL251403	Predicted protein	zma-MIR159c_MI0001811	159	98.62	217	3	0	76	292	1	217	1e-107	378
Maize	FL251407	Predicted protein	zma-MIR159c_MI0001811	159	99.08	217	2	0	76	292	1	217	3e-109	383
Maize	TC460841	Os03g0578900 protein	zma-MIR159e_MI0013185	159	100	127	0	0	1134	1260	127	1	1e-62	230
Maize	TC493208	Predicted protein	zma-MIR159c_MI0001811	159	100	217	0	0	76	292	1	217	7e-112	392
Maize	TC509316	Chromosome undetermined scaffold_80, whole genome shotgun sequence	zma-MIR159a_MI0001809	159	100	246	0	0	859	1104	246	1	3e-127	444
Maize	TC513968	Cytochrome P450 107B1	zma-MIR159i_MI0013189	159	99.6	252	1	0	639	890	1	252	5e-129	450
Maize	TC513968	Cytochrome P450 107B1	zma-MIR159j_MI0013190	159	99.21	252	2	0	639	890	1	252	6e-128	446
Maize	TC513968	Cytochrome P450 107B1	zma-MIR159g_MI0013187	159	99.21	252	2	0	639	890	1	252	6e-128	446
Maize	TC513968	Cytochrome P450 107B1	zma-MIR159h_MI0013188	159	100	200	0	0	691	890	1	200	2e-102	361
Maize	TC513968	Cytochrome P450 107B1	zma-MIR159k_MI0013191	159	98	200	4	0	691	890	1	200	5e-97	343
Maize	TC513968	Cytochrome P450 107B1	zma-MIR159b_MI0001810	159	97.74	239	5	2	670	908	1	221	3e-94	334
Maize	TC514819		zma-MIR159d_MI0001812	159	97.24	214	3	0	101	314	1	214	8e-106	372
Maize	TC527418	Predicted protein	zma-MIR159c_MI0001811	159	99.54	217	1	0	60	276	1	217	3e-110	387
Maize	TC538824	Os03g0578900 protein	zma-MIR159e_MI0013185	159	100	127	0	0	958	1084	127	1	1e-62	230
Maize	DR802862	Uncharacterized protein ENSP00000383445	zma-MIR160d_MI0001467	160	100	142	0	0	415	556	1	142	5e-71	257
Maize	FL105377	Os07g0143500 protein	zma-MIR160e_MI0001479	160	100	95	0	1	235	329	1	94	7e-43	163
Maize	TC479665	Regulatory protein, ArsR	zma-MIR160b_MI0001468	160	100	121	0	0	287	407	1	121	2e-59	219
Maize	TC498489	NADH-ubiquinone oxidoreductase chain 2	zma-MIR160a_MI0001465	160	99.04	104	1	0	304	407	1	104	3e-49	185
Maize	TC515183	F9H16.2 protein	zma-MIR160a_MI0001465	160	98.08	104	2	0	305	408	1	104	4e-48	181
Maize	TC520223	Kluyveromyces lactis strain NRRL Y-1140 chromosome A of strain NRRL Y- 1140 of Kluyveromyces lactis	zma-MIR160c_MI0001466	160	100	100	0	0	231	330	1	100	2e-48	181
Maize	TC525030	Os07g0143500 protein	zma-MIR160e_MI0001479	160	97.87	94	0	2	214	307	1	92	3e-40	154
Maize	DT942192	Os02g0602900 protein	zma-MIR162_MI0001481	162	100	130	0	0	318	447	1	130	2e-64	235
Maize	TC465284		zma-MIR164b_MI0001471	164	100	128	0	0	74	201	1	128	3e-63	232
Maize	DR808513	Rhomboid-like protein	zma-MIR166n_MI0013197	166	98.96	96	1	0	442	537	1	96	6e-45	170
Maize	FL096237		zma-MIR166e_MI0001483	166	100	87	0	0	119	205	1	87	2e-41	158
Maize	FL258785	Predicted protein	zma-MIR166d_MI0001490	166	95.19	104	2	3	80	180	1	104	3e-40	154
Maize	TC465746	Vicilin-like embryo storage protein	zma-MIR166b_MI0001488	166	99.14	116	1	0	693	808	1	116	1e-55	206
Maize	TC486604		zma-MIR166e_MI0001483	166	100	87	0	0	119	205	1	87	4e-41	158
Maize	TC490747		zma-MIR166e_MI0001483	166	100	87	0	0	95	181	1	87	4e-41	158
Maize	TC500205		zma-MIR166d_MI0001490	166	100	104	0	0	92	195	1	104	2e-50	188
Maize	TC500684		zma-MIR166e_MI0001483	166	98.85	87	1	0	97	183	1	87	2e-39	152
Maize	TC511121	BFD-like (2Fe-2S)-binding region	zma-MIR166f_MI0001486	166	100	78	0	0	103	180	1	78	3e-36	141
Maize	TC511121	BFD-like (2Fe-2S)-binding region	zma-MIR166h_MI0001482	166	97.37	79	1	2	103	180	1	76	5e-28	114
Maize	TC519373		zma-MIR166e_MI0001483	166	100	87	0	0	119	205	1	87	2e-41	158
Maize	CF630597		zma-MIR167e_MI0001819	167	100	119	0	0	287	405	119	1	8e-59	215
Maize	TC483642	SJCHGC06619 protein	zma-MIR167g_MI0001821	167	100	243	0	0	92	334	1	243	1e-125	439
Maize	TC505431	Predicted protein	zma-MIR167g_MI0001821	167	95.88	247	5	4	108	349	1	243	8e-106	372
Maize	TC562811	Predicted protein	zma-MIR167i_MI0001823	167	99.23	130	1	0	171	300	1	130	3e-63	232
Maize	FL102082	Transcriptional regulator, TetR family	zma-MIR168b_MI0001825	168	100	104	0	0	120	223	1	104	1e-50	188
Maize	TC460145	ATP-dependent RNA helicase rhlB	zma-MIR168a_MI0001824	168	100	104	0	0	771	874	104	1	2e-50	188
Maize	TC463269	Transcriptional regulator, TetR family	zma-MIR168b_MI0001825	168	100	104	0	0	77	180	1	104	3e-50	188
Maize	TC498468	Transcriptional regulator, TetR family	zma-MIR168a_MI0001824	168	100	104	0	0	42	145	1	104	3e-50	188
Maize	DR822826	UvrD/REP helicase	zma-MIR169n_MI0013201	169	100	104	0	0	113	216	104	1	2e-50	188
Maize	EE180560	8-amino-7-oxononanoate synthase	zma-MIR169j_MI0001832	169	99.34	151	1	0	435	585	151	1	3e-74	268
Maize	TC471668		zma-MIR169j_MI0001832	169	100	151	0	0	317	467	151	1	7e-76	273
Maize	TC484659	Predicted protein	zma-MIR169h_MI0001829	169	100	128	0	0	845	972	128	1	3e-63	232
Maize	TC484659	Predicted protein	zma-MIR169e_MI0001834	169	100	128	0	0	844	971	1	128	3e-63	232
Maize	TC512573		zma-MIR169o_MI0013202	169	97.83	138	3	0	108	245	1	138	1e-64	235
Maize	TC515390	LOC539477 protein.	zma-MIR169c_MI0001826	169	100	134	0	0	92	225	1	134	8e-67	242
Maize	TC525262		zma-MIR169k_MI0001831	169	100	133	0	0	103	235	1	133	3e-66	241
Maize	TC537630	Predicted protein	zma-MIR169i_MI0001830	169	100	191	0	0	103	293	1	191	1e-97	345
Maize	TC538437		zma-MIR169c_MI0001826	169	98.51	134	2	0	202	335	1	134	7e-64	233
Maize	DV528451	Os03g0281800 protein	zma-MIR171f_MI0001793	171	100	155	0	0	106	260	1	155	4e-78	280
Maize	TC488941		zma-MIR171j_MI0001836	171	100	129	0	0	655	783	129	1	9e-64	233
Maize	TC499750	Kluyveromyces lactis strain NRRL Y-1140 chromosome F of strain NRRL Y- 1140 of Kluyveromyces lactis	zma-MIR171f_MI0001793	171	96.12	157	3	2	510	664	155	2	1e-66	242
Maize	TC514613	NADH-ubiquinone oxidoreductase chain 2	zma-MIR171d_MI0001792	171	98.35	121	2	0	349	469	1	121	5e-57	210
Maize	TC541538	Tat protein	zma-MIR171m_MI0013207	171	100	82	0	0	162	243	1	82	2e-38	149
Maize	TC541538	Tat protein	zma-MIR171l_MI0013206	171	97.43	82	2	1	162	243	1	78	1e-29	120
Maize	TC535101		zma-MIR172e_MI0001840	172	100	174	0	0	357	530	1	174	2e-88	315
Maize	TC541963		zma-MIR172c_MI0001496	172	100	123	0	0	623	745	1	123	1e-60	223
Maize	TC520695		zma-MIR319c_MI0001814	319	100	216	0	0	28	243	1	216	5e-111	390
Maize	FK957738	NADH-ubiquinone oxidoreductase chain 1	zma-MIR394a_MI0001794	394	99.21	129	1	1	52	180	1	126	3e-58	214
Maize	TC561222	NosY	zma-MIR394b_MI0001795	394	100	122	0	0	351	472	1	122	6e-60	221
Maize	CF349199		zma-MIR396g_MI0013227	396	100	114	0	0	80	193	114	1	6e-56	206
Maize	FL069455	Predicted protein	zma-MIR396b_MI0001800	396	100	136	0	0	110	245	1	136	7e-68	246
Maize	FL069455	Predicted protein	zma-MIR396h_MI0013228	396	100	124	0	0	104	227	124	1	2e-61	224
Maize	TC519948	Genome polyprotein	zma-MIR396b_MI0001800	396	97.79	136	3	0	77	212	1	136	1e-63	232
Maize	TC519948	Genome polyprotein	zma-MIR396h_MI0013228	396	98.39	124	2	0	71	194	124	1	1e-58	215
Maize	TC520127		zma-MIR396a_MI0001801	396	99.27	138	1	1	172	309	1	137	4e-65	237
Maize	TC532146	Serine/arginine repetitive matrix 1	zma-MIR396d_MI0010570	396	100	74	0	0	115	188	1	74	7e-34	134
Maize	CF064240	Dipeptide-binding lipoprotein	zma-MIR398b_MI0013232	398	100	108	0	0	329	436	108	1	9e-53	196
Maize	TC480960	ComE-like competence protein	zma-MIR398b_MI0013232	398	100	108	0	0	52	159	1	108	1e-52	196
Maize	TC521001	Predicted protein	zma-MIR398b_MI0013232	398	100	108	0	0	101	208	1	108	1e-52	196
Maize	TC528356	Methylmalonyl-CoA mutase, beta subunit	zma-MIR398b_MI0013232	398	100	108	0	0	182	289	1	108	1e-52	196
Maize	FL214289	Related to 2-dehydropantoate 2-reductase	zma-MIR399d_MI0001805	399	100	125	0	0	52	176	125	1	4e-62	226
Maize	TC520744	Shikimate dehydrogenase substrate binding domain protein	zma-MIR399b_MI0001804	399	100	122	0	0	73	194	1	122	3e-60	221
Maize	TC466083		zma-MIR408_MI0001846	408	100	191	0	0	104	294	1	191	1e-97	345
Maize	TC497612	Urease accessroy protein	zma-MIR408b_MI0013237	408	100	147	0	0	66	212	1	147	1e-73	266
Maize	DV502311	MIKC-type MADS-box transcription factor WM30	zma-MIR444a_MI0019128	444	100	100	0	0	456	555	1	100	3e-48	181
Maize	TC477397	MIKC-type MADS-box transcription factor WM30	zma-MIR444a_MI0019128	444	100	100	0	0	391	490	1	100	6e-48	181
Maize	TC484118	MIKC-type MADS-box transcription factor WM30	zma-MIR444a_MI0019128	444	100	100	0	0	368	467	1	100	5e-48	181
Maize	TC487160	MIKC-type MADS-box transcription factor WM30	zma-MIR444a_MI0019128	444	100	100	0	0	496	595	1	100	3e-48	181
Maize	TC495236	MADS-box transcription factor MADS2	zma-MIR444b_MI0019129	444	100	104	0	0	413	516	1	104	3e-50	188
Maize	TC522995	MADS-box transcription factor MADS2	zma-MIR444b_MI0019129	444	100	104	0	0	434	537	1	104	3e-50	188
Maize	TC559838	MADS-box transcription factor MADS2	zma-MIR444a_MI0019128	444	99	100	1	0	369	468	1	100	2e-46	176
Maize	TC514800	Predicted protein	zma-MIR528a_MI0013239	528	96.75	127	1	3	90	213	1	123	4e-50	187
Maize	TC516551		zma-MIR528a_MI0013239	528	95.93	125	0	4	96	215	1	123	6e-49	183
Maize	TC501414	Tax protein	zma-MIR827_MI0013242	827	100	124	0	1	147	270	1	122	2e-57	212
Maize	TC506113	PSVL6168	zma-MIR2118g_MI0011277	2118	100	145	0	0	12	156	1	145	7e-73	262
Maize	TC509027	Predicted protein	zma-MIR2118g_MI0011277	2118	100	145	0	0	46	190	1	145	9e-73	262
Maize	TC506784		zma-MIR2275c_MI0011280	2275	99.58	237	1	0	206	442	1	237	4e-121	423
Medicago_truncatula	TC200884		mtr-MIR156g_MI0005607	156	100	120	0	0	190	309	1	120	3e-58	217
Medicago_truncatula	TC196572	Cytochrome b protein	mtr-MIR159a_MI0010696	159	100	183	0	0	330	512	1	183	2e-92	331
Medicago_truncatula	TC193224	Surface glycoprotein	mtr-MIR160d_MI0005615	160	100	91	0	0	6	96	1	91	6e-43	165
Medicago_truncatula	TC183851		mtr-MIR162_MI0001738	162	100	124	0	0	284	407	1	124	2e-60	224
Medicago_truncatula	AJ502524	Succinate dehydrogenase cytochrome b560 subunit	mtr-MIR166e_MI0005594	166	100	106	0	0	239	344	1	106	4e-51	192
Medicago_truncatula	AW694053		mtr-MIR166f_MI0005614	166	98.32	176	0	0	218	393	1	176	4e-89	318
Medicago_truncatula	TC186937		mtr-MIR166g_MI0005618	166	97.2	104	0	0	3	106	4	107	1e-49	188
Medicago_truncatula	TC196374	Predicted protein	mtr-MIR166e_MI0005594	166	100	106	0	0	42	147	1	106	8e-51	192
Medicago_truncatula	TC200411		mtr-MIR166g_MI0005618	166	100	107	0	0	139	245	1	107	2e-51	194
Medicago_truncatula	NP7257983		mtr-MIR390_MI0005586	390	100	100	0	0	44	143	100	1	3e-48	181
Medicago_truncatula	AW584548	Uncharacterized protein MG242	mtr-MIR398a_MI0005599	398	100	98	0	0	29	126	1	98	2e-46	178
Medicago_truncatula	BE943500		mtr-MIR398b_MI0005602	398	96.55	87	3	0	28	114	1	87	1e-36	143
Medicago_truncatula	TC183456		mtr-MIR398a_MI0005599	398	100	98	0	0	28	125	1	98	2e-46	178
Medicago_truncatula	TC198484		mtr-MIR1510a_MI0010542	1510	98.78	164	2	0	151	314	1	164	8e-80	288
Medicago_truncatula	NP7271534		mtr-MIR2086_MI0010539	2086	100	102	0	0	39	140	102	1	3e-49	185
Medicago_truncatula	AW684497	Vascular endothelial growth factor A precursor	mtr-MIR2118_MI0010858	2118	100	159	0	0	13	171	1	159	8e-80	288
Medicago_truncatula	TC198715	Sequence orphan	mtr-MIR2118_MI0010858	2118	100	159	0	0	19	177	1	159	1e-79	288
Medicago_truncatula	AW584548	Uncharacterized protein MG242	mtr-MIR2119_MI0010698	2119	100	130	0	1	304	433	1	129	3e-61	226
Medicago_truncatula	TC181597	ATP synthase B/B' CF	mtr-MIR2119_MI0010698	2119	100	130	0	1	259	388	1	129	5e-61	226
Medicago_truncatula	TC183456		mtr-MIR2119_MI0010698	2119	100	130	0	1	303	432	1	129	4e-61	226
Medicago_truncatula	TC202808		mtr-MIR2587f_MI0011804	2587	96.19	105	4	0	114	218	1	105	3e-45	172
Medicago_truncatula	TC202808		mtr-MIR2587e_MI0011803	2587	96.19	105	4	0	114	218	1	105	3e-45	172
Medicago_truncatula	TC172640		mtr-MIR2594b_MI0011831	2594	97.47	79	2	0	1855	1933	79	1	1e-32	134
Medicago_truncatula	TC172640		mtr-MIR2594a_MI0011830	2594	97.47	79	2	0	1855	1933	79	1	1e-32	134
Medicago_truncatula	TC201459	Chromosome chr3 scaffold_8, whole genome shotgun sequence	mtr-MIR2602b_MI0011853	2602	95.26	172	8	2	924	1095	169	1	1e-69	255
Medicago_truncatula	TC173614	Peptidase aspartic, active site	mtr-MIR2610a_MI0011865	2610	99.27	414	3	1	37	450	1	412	0	722
Medicago_truncatula	TC173614	Peptidase aspartic, active site	mtr-MIR2610b_MI0011866	2610	98.55	414	6	1	37	450	1	412	0	708
Medicago_truncatula	TC172457	RNA-directed DNA polymerase (Reverse transcriptase)	mtr-MIR2611_MI0011867	2611	95.61	297	13	1	4199	4495	1	296	2e-133	470
Medicago_truncatula	TC189053	RNA-directed DNA polymerase (Reverse transcriptase)	mtr-MIR2611_MI0011867	2611	97.3	294	6	0	718	1011	1	294	2e-144	504
Medicago_truncatula	TC194022	RNA-directed DNA polymerase (Reverse transcriptase)	mtr-MIR2611_MI0011867	2611	97.3	296	8	0	227	522	1	296	2e-142	499
Medicago_truncatula	BE998804	Predicted protein	mtr-MIR2624b_MI0011892	2624	100	62	0	0	13	74	1	62	5e-27	113
Medicago_truncatula	BE998804	Predicted protein	mtr-MIR2624a_MI0011891	2624	100	62	0	0	13	74	1	62	5e-27	113
Medicago_truncatula	TC173599	Os09g0497400 protein	mtr-MIR2624b_MI0011892	2624	100	62	0	0	32	93	1	62	9e-27	113
Medicago_truncatula	TC173599	Os09g0497400 protein	mtr-MIR2624a_MI0011891	2624	100	62	0	0	32	93	1	62	9e-27	113
Medicago_truncatula	TC190881	Os09g0497400 protein	mtr-MIR2624b_MI0011892	2624	100	62	0	0	24	85	1	62	1e-26	113
Medicago_truncatula	TC190881	Os09g0497400 protein	mtr-MIR2624a_MI0011891	2624	100	62	0	0	24	85	1	62	1e-26	113
Medicago_truncatula	EX529600		mtr-MIR2629c_MI0011914	2629	95.08	61	3	0	171	231	61	1	3e-22	96.9
Medicago_truncatula	EX529600		mtr-MIR2629b_MI0011913	2629	95.08	61	3	0	171	231	61	1	3e-22	96.9
Medicago_truncatula	TC186740		mtr-MIR2639_MI0011953	2639	100	97	0	0	1953	2049	1	97	3e-45	176
Medicago_truncatula	TC174987		mtr-MIR2642_MI0011957	2642	100	91	0	0	1608	1698	91	1	3e-42	165
Medicago_truncatula	CX524245	NBS-LRR-Toll resistance gene analog protein	mtr-MIR2645_MI0011961	2645	100	210	0	0	86	295	1	210	2e-107	379
Medicago_truncatula	TC184061	Peptidase aspartic, active site	mtr-MIR2653c_MI0011985	2653	98.5	266	4	0	566	831	1	266	3e-132	462
Medicago_truncatula	TC184061	Peptidase aspartic, active site	mtr-MIR2653b_MI0011984	2653	98.5	266	4	0	566	831	1	266	3e-132	462
Medicago_truncatula	TC184061	Peptidase aspartic, active site	mtr-MIR2653a_MI0011983	2653	98.5	266	4	0	566	831	1	266	3e-132	462
Medicago_truncatula	NP7254391		mtr-MIR2674_MI0012042	2674	100	294	0	0	467	760	1	294	1e-152	531
Medicago_truncatula	EV262393	RNA-directed DNA polymerase (Reverse transcriptase)	mtr-MIR2680a_MI0012057	2680	95.84	167	6	0	416	582	2	168	9e-76	275
Medicago_truncatula	EV262393	RNA-directed DNA polymerase (Reverse transcriptase)	mtr-MIR2680e_MI0012061	2680	95.24	167	7	0	416	582	2	168	4e-74	269
Medicago_truncatula	EV262393	RNA-directed DNA polymerase (Reverse transcriptase)	mtr-MIR2680d_MI0012060	2680	95.24	167	7	0	416	582	2	168	4e-74	269
Medicago_truncatula	EV262393	RNA-directed DNA polymerase (Reverse transcriptase)	mtr-MIR2680c_MI0012059	2680	95.24	167	7	0	416	582	2	168	4e-74	269
Medicago_truncatula	EX529912	RNA-directed DNA polymerase (Reverse transcriptase)	mtr-MIR2680a_MI0012057	2680	95.24	167	7	0	563	729	1	167	5e-74	269
Medicago_truncatula	TC172457	RNA-directed DNA polymerase (Reverse transcriptase)	mtr-MIR2680c_MI0012059	2680	99.4	168	1	0	3099	3266	168	1	7e-82	298
Medicago_truncatula	TC172457	RNA-directed DNA polymerase (Reverse transcriptase)	mtr-MIR2680a_MI0012057	2680	98.81	168	2	0	3099	3266	168	1	8e-81	295
Medicago_truncatula	TC172457	RNA-directed DNA polymerase (Reverse transcriptase)	mtr-MIR2680e_MI0012061	2680	98.21	168	3	0	3099	3266	168	1	3e-79	289
Medicago_truncatula	TC172457	RNA-directed DNA polymerase (Reverse transcriptase)	mtr-MIR2680d_MI0012060	2680	98.21	168	3	0	3099	3266	168	1	3e-79	289
Medicago_truncatula	TC172457	RNA-directed DNA polymerase (Reverse transcriptase)	mtr-MIR2680b_MI0012058	2680	95.86	169	6	1	3099	3266	169	1	3e-73	269
Medicago_truncatula	TC175369	RNA-directed DNA polymerase (Reverse transcriptase)	mtr-MIR2680a_MI0012057	2680	95.84	167	6	0	3402	3568	168	2	8e-75	275
Medicago_truncatula	TC175369	RNA-directed DNA polymerase (Reverse transcriptase)	mtr-MIR2680e_MI0012061	2680	95.24	167	7	0	3402	3568	168	2	3e-73	269
Medicago_truncatula	TC175369	RNA-directed DNA polymerase (Reverse transcriptase)	mtr-MIR2680d_MI0012060	2680	95.24	167	7	0	3402	3568	168	2	3e-73	269
Medicago_truncatula	TC175369	RNA-directed DNA polymerase (Reverse transcriptase)	mtr-MIR2680c_MI0012059	2680	95.24	167	7	0	3402	3568	168	2	3e-73	269
Medicago_truncatula	TC184050	RNA-directed DNA polymerase (Reverse transcriptase)	mtr-MIR2680e_MI0012061	2680	100	168	0	0	464	631	168	1	9e-84	304
Medicago_truncatula	TC184050	RNA-directed DNA polymerase (Reverse transcriptase)	mtr-MIR2680d_MI0012060	2680	100	168	0	0	464	631	168	1	9e-84	304
Medicago_truncatula	TC184050	RNA-directed DNA polymerase (Reverse transcriptase)	mtr-MIR2680a_MI0012057	2680	99.4	168	1	0	464	631	168	1	4e-82	298
Medicago_truncatula	TC184050	RNA-directed DNA polymerase (Reverse transcriptase)	mtr-MIR2680c_MI0012059	2680	98.81	168	2	0	464	631	168	1	5e-81	295
Medicago_truncatula	TC184050	RNA-directed DNA polymerase (Reverse transcriptase)	mtr-MIR2680b_MI0012058	2680	97.63	169	3	1	464	631	169	1	9e-78	284
Medicago_truncatula	TC194172	At1g67060	mtr-MIR5204_MI0018239	5204	100	86	0	0	719	804	86	1	7e-40	156
Medicago_truncatula	ES613742	Membrane protein	mtr-MIR5208d_MI0018418	5208	96.39	83	3	0	636	718	1	83	6e-34	136
Medicago_truncatula	EX528384	WW/Rsp5/WWP	mtr-MIR5208d_MI0018418	5208	95.18	82	3	0	711	792	83	2	3e-33	134
Medicago_truncatula	TC192682	WW/Rsp5/WWP	mtr-MIR5208d_MI0018418	5208	95.18	82	3	0	828	909	83	2	4e-33	134
Medicago_truncatula	AJ846378	Cyclin-like F-box	mtr-MIR5215_MI0018256	5215	97.67	86	2	0	276	361	1	86	2e-37	147
Medicago_truncatula	TC174428	Cyclin-like F-box	mtr-MIR5215_MI0018256	5215	100	86	0	0	459	544	86	1	7e-40	156
Medicago_truncatula	TC188466	NADH dehydrogenase subunit 4	mtr-MIR5215_MI0018256	5215	100	86	0	0	510	595	86	1	5e-40	156
Medicago_truncatula	ES612964		mtr-MIR5216b_MI0018280	5216	95.6	157	5	0	356	512	3	159	2e-71	260
Medicago_truncatula	EX526612	FAD dependent oxidoreductase	mtr-MIR5216b_MI0018280	5216	96.22	157	4	0	55	211	3	159	3e-73	266
Medicago_truncatula	EX526612	FAD dependent oxidoreductase	mtr-MIR5216a_MI0018279	5216	96.97	132	4	0	71	202	1	132	1e-59	221
Medicago_truncatula	NP7261020		mtr-MIR5218_MI0018282	5218	97.18	71	2	0	304	374	71	1	7e-29	120
Medicago_truncatula	TC172739	Phosphate transporter	mtr-MIR5219b_MI0018483	5219	100	84	0	0	1667	1750	1	84	2e-38	152
Medicago_truncatula	TC172739	Phosphate transporter	mtr-MIR5219a_MI0018283	5219	100	84	0	0	1667	1750	1	84	2e-38	152
Medicago_truncatula	TC177103	Phosphate transporter	mtr-MIR5219b_MI0018483	5219	98.81	84	1	0	1376	1459	1	84	9e-37	147
Medicago_truncatula	TC177103	Phosphate transporter	mtr-MIR5219a_MI0018283	5219	98.81	84	1	0	1376	1459	1	84	9e-37	147
Medicago_truncatula	TC188700	Phosphate transporter 3	mtr-MIR5219b_MI0018483	5219	95.24	82	2	0	2155	2236	3	84	2e-34	140
Medicago_truncatula	TC188700	Phosphate transporter 3	mtr-MIR5219a_MI0018283	5219	95.24	82	2	0	2155	2236	3	84	2e-34	140
Medicago_truncatula	TC181422		mtr-MIR5222_MI0018285	5222	100	106	0	0	1462	1567	1	106	3e-50	192
Medicago_truncatula	TC172828	RNA-directed DNA polymerase (Reverse transcriptase)	mtr-MIR5224b_MI0018291	5224	100	96	0	0	218	313	96	1	7e-45	174
Medicago_truncatula	TC173191		mtr-MIR5224a_MI0018288	5224	95.54	112	5	0	895	1006	112	1	1e-46	179
Medicago_truncatula	TC191796		mtr-MIR5230_MI0018320	5230	100	144	0	0	1012	1155	1	144	9e-71	260
Medicago_truncatula	TC202232	Polynucleotidyl transferase, Ribonuclease H fold	mtr-MIR5232_MI0018322	5232	100	131	0	0	97	227	1	131	3e-64	237
Medicago_truncatula	TC172486		mtr-MIR5234_MI0018324	5234	100	153	0	0	53	205	1	153	1e-75	277
Medicago_truncatula	TC188789	TIR	mtr-MIR5235b_MI0018326	5235	100	114	0	2	506	619	1	112	3e-50	190
Medicago_truncatula	TC188789	TIR	mtr-MIR5235a_MI0018325	5235	100	114	0	2	506	619	1	112	3e-50	190
Medicago_truncatula	TC185043	methyladenine glycosylase family protein	mtr-MIR5236e_MI0018331	5236	100	115	0	0	42	156	1	115	2e-55	208
Medicago_truncatula	TC185043	methyladenine glycosylase family protein	mtr-MIR5236d_MI0018330	5236	100	115	0	0	42	156	1	115	2e-55	208
Medicago_truncatula	TC185043	methyladenine glycosylase family protein	mtr-MIR5236c_MI0018329	5236	100	115	0	0	42	156	1	115	2e-55	208
Medicago_truncatula	TC185043	methyladenine glycosylase family protein	mtr-MIR5236b_MI0018328	5236	100	115	0	0	42	156	1	115	2e-55	208
Medicago_truncatula	TC185043	methyladenine glycosylase family protein	mtr-MIR5236a_MI0018327	5236	100	115	0	0	42	156	1	115	2e-55	208
Medicago_truncatula	TC187538		mtr-MIR5239_MI0018338	5239	100	109	0	0	392	500	1	109	2e-52	197
Medicago_truncatula	TC202646		mtr-MIR5240_MI0018339	5240	98.61	72	1	0	382	453	1	72	7e-31	125
Medicago_truncatula	NP7251801		mtr-MIR5241a_MI0018340	5241	100	75	0	0	1186	1260	1	75	3e-33	136
Medicago_truncatula	NP7252398		mtr-MIR5241c_MI0018342	5241	100	118	0	0	1163	1280	1	118	1e-56	214
Medicago_truncatula	NP7252398		mtr-MIR5241a_MI0018340	5241	97.33	75	2	0	1186	1260	1	75	1e-30	127
Medicago_truncatula	NP7252398		mtr-MIR5241b_MI0018341	5241	97.01	67	2	0	1189	1255	1	67	3e-26	113
Medicago_truncatula	NP7252404		mtr-MIR5241b_MI0018341	5241	100	67	0	0	1189	1255	1	67	3e-29	122
Medicago_truncatula	TC172422		mtr-MIR5248_MI0018349	5248	100	120	0	0	1144	1263	1	120	1e-57	217
Medicago_truncatula	AW691030	Chromosome chr18 scaffold_61, whole genome shotgun sequence	mtr-MIR5251_MI0018352	5251	100	130	0	0	239	368	1	130	7e-64	235
Medicago_truncatula	TC199154	TIR	mtr-MIR5252_MI0018353	5252	100	95	0	0	405	499	95	1	7e-45	172
Medicago_truncatula	NP7259053		mtr-MIR5255_MI0018357	5255	100	88	0	0	1507	1594	1	88	2e-40	159
Medicago_truncatula	TC193766	TIR	mtr-MIR5257_MI0018361	5257	100	133	0	0	963	1095	133	1	8e-65	241
Medicago_truncatula	TC174428	Cyclin-like F-box	mtr-MIR5260_MI0018364	5260	100	98	0	0	277	374	98	1	2e-46	178
Medicago_truncatula	TC188466	NADH dehydrogenase subunit 4	mtr-MIR5260_MI0018364	5260	100	98	0	0	328	425	98	1	2e-46	178
Medicago_truncatula	BQ165006	Phosphoenolpyruvate carboxylase	mtr-MIR5288_MI0018452	5288	100	71	0	0	197	267	71	1	8e-32	129
Medicago_truncatula	TC172490	Phosphoenolpyruvate carboxylase	mtr-MIR5288_MI0018452	5288	100	71	0	0	846	916	1	71	3e-31	129
Medicago_truncatula	TC182873	Ribulose bisphosphate carboxylase small chain, chloroplast precursor	mtr-MIR5560_MI0019087	5560	100	111	0	0	184	294	1	111	2e-53	201
Moss	NP13126131		ppt-MIR160f_MI0005902	160	100	138	0	0	131	268	138	1	7e-69	250
Moss	NP13142156		ppt-MIR160h_MI0005904	160	100	136	0	0	1010	1145	1	136	3e-67	246
Moss	TC6552	Predicted protein	ppt-MIR160a_MI0005655	160	100	99	0	0	980	1078	99	1	4e-47	179
Moss	NP13122942		ppt-MIR166c_MI0005906	166	100	123	0	0	525	647	1	123	2e-60	223
Moss	NP13124408		ppt-MIR166g_MI0005910	166	100	146	0	0	277	422	1	146	8e-73	264
Moss	NP13138939		ppt-MIR166j_MI0005913	166	100	131	0	0	510	640	1	131	6e-65	237
Moss	NP13138939		ppt-MIR166i_MI0005912	166	100	120	0	0	345	464	1	120	6e-59	217
Moss	NP13153939		ppt-MIR166k_MI0005914	166	100	123	0	0	610	732	1	123	2e-60	223
Moss	NP13133231		ppt-MIR171a_MI0005688	171	98.9	90	0	0	807	896	2	91	2e-42	163
Moss	TC18465	Predicted protein	ppt-MIR319a_MI0003496	319	100	169	0	0	422	590	1	169	3e-85	306
Moss	NP13138305		ppt-MIR390a_MI0003494	390	100	137	0	0	778	914	1	137	7e-68	248
Moss	TC5924	Predicted protein	ppt-MIR419_MI0005670	419	100	82	0	0	1337	1418	1	82	8e-38	149
Moss	TC11847	Predicted protein	ppt-MIR477f_MI0005673	477	100	127	0	0	301	427	127	1	1e-62	230
Moss	NP13128422		ppt-MIR529d_MI0005924	529	100	136	0	0	202	337	1	136	2e-67	246
Moss	NP13126484		ppt-MIR533b_MI0004724	533	100	125	0	0	477	601	125	1	1e-61	226
Moss	TC19357	Predicted protein	ppt-MIR534a_MI0003501	534	100	200	0	0	107	306	1	200	3e-102	361
Moss	NP13129103		ppt-MIR535d_MI0004725	535	100	85	0	0	385	469	85	1	1e-39	154
Moss	NP13131002		ppt-MIR535b_MI0003503	535	100	81	0	0	310	390	81	1	1e-37	147
Moss	NP13136704		ppt-MIR535c_MI0003504	535	100	81	0	0	131	211	81	1	1e-37	147
Moss	TC11792	TetR-family transcriptional regulator	ppt-MIR536e_MI0005933	536	99.78	464	1	0	117	580	1	464	0	832
Moss	TC13405	Predicted protein	ppt-MIR536c_MI0005687	536	100	222	0	0	809	1030	222	1	5e-114	401
Moss	TC15263	Predicted protein	ppt-MIR536d_MI0005932	536	100	444	0	1	125	568	1	443	0	792
Moss	TC16437	Predicted protein	ppt-MIR536c_MI0005687	536	100	222	0	0	499	720	222	1	3e-114	401
Moss	TC14479	Chromosome undetermined SCAF4361, whole genome shotgun sequence	ppt-MIR538a_MI0003510	538	100	179	0	0	841	1019	1	179	1e-90	324
Moss	TC18953	Predicted protein	ppt-MIR895_MI0005678	895	100	222	0	0	1035	1256	1	222	5e-114	401
Moss	TC24367	Predicted protein	ppt-MIR895_MI0005678	895	97.3	216	0	0	940	1155	1	216	8e-111	390
Moss	TC6996	Predicted protein	ppt-MIR895_MI0005678	895	100	222	0	0	1182	1403	1	222	6e-114	401
Moss	TC19399		ppt-MIR898a_MI0005695	898	100	220	0	0	534	753	1	220	5e-113	398
Moss	TC19973	RNA polymerase II largest subunit	ppt-MIR899_MI0005682	899	99.1	222	2	0	323	544	1	222	2e-111	392
Moss	TC27593	Ribulose bisphosphate carboxylase small chain	ppt-MIR899_MI0005682	899	100	222	0	0	48	269	222	1	8e-114	401
Moss	NP13152058		ppt-MIR900_MI0005683	900	100	220	0	0	149	368	220	1	8e-113	398
Moss	NP13124139		ppt-MIR902h_MI0005942	902	100	128	0	0	324	451	1	128	2e-63	232
Moss	NP13153952		ppt-MIR902i_MI0005943	902	100	120	0	0	2533	2652	1	120	3e-58	217
Moss	TC27576	Predicted protein	ppt-MIR902b_MI0005686	902	100	223	0	0	127	349	1	223	1e-114	403
Moss	TC15230		ppt-MIR903_MI0005690	903	100	212	0	0	490	701	1	212	1e-108	383
Moss	TC17183		ppt-MIR903_MI0005690	903	100	212	0	0	215	426	1	212	2e-108	383
Moss	TC24348	Predicted protein	ppt-MIR1023a_MI0005960	1023	100	170	0	0	424	593	1	170	8e-86	307
Moss	TC7381	Predicted protein	ppt-MIR1023b_MI0005961	1023	100	172	0	0	279	450	1	172	5e-87	311
Moss	NP13135932		ppt-MIR1027b_MI0005970	1027	100	142	0	0	36	177	1	142	2e-70	257
Moss	NP13135932		ppt-MIR1027a_MI0005969	1027	100	142	0	0	36	177	1	142	2e-70	257
Moss	TC22438	Predicted protein	ppt-MIR1027b_MI0005970	1027	97.18	142	4	0	131	272	1	142	6e-65	239
Moss	TC22438	Predicted protein	ppt-MIR1027a_MI0005969	1027	97.18	142	4	0	131	272	1	142	6e-65	239
Moss	NP13149896		ppt-MIR1030c_MI0005977	1030	100	218	0	0	522	739	218	1	9e-112	394
Moss	TC27145	LP7097	ppt-MIR1033b_MI0005989	1033	100	119	0	0	910	1028	1	119	4e-58	215
Moss	NP13136055		ppt-MIR1050_MI0006009	1050	100	151	0	0	691	841	1	151	1e-75	273
Moss	NP13131129		ppt-MIR1051_MI0006010	1051	100	197	0	0	291	487	197	1	8e-101	356
Moss	FC332078	Predicted protein	ppt-MIR1053_MI0006012	1053	100	121	0	0	492	612	121	1	2e-59	219
Moss	TC3999	Predicted protein	ppt-MIR1053_MI0006012	1053	100	121	0	0	1202	1322	1	121	5e-59	219
Moss	TC4927	Predicted protein	ppt-MIR1061_MI0006020	1061	100	132	0	0	1670	1801	1	132	6e-65	239
Moss	TC24438	Predicted protein	ppt-MIR1062_MI0006021	1062	100	184	0	0	378	561	1	184	2e-93	333
Moss	TC20908	Predicted protein	ppt-MIR1064_MI0006030	1064	100	115	0	0	627	741	115	1	6e-56	208
Moss	BY945454	Predicted protein	ppt-MIR1065_MI0006031	1065	100	212	0	0	406	617	1	212	9e-109	383
Moss	TC8009	Predicted protein	ppt-MIR1076_MI0006042	1076	100	227	0	0	1202	1428	1	227	1e-116	410
Moss	TC13850		ppt-MIR1217_MI0004716	1217	100	111	0	0	392	502	1	111	7e-54	201
Moss	TC20111	Predicted protein	ppt-MIR1218_MI0004717	1218	100	138	0	0	877	1014	1	138	2e-68	250
Moss	NP13127877		ppt-MIR1219c_MI0004720	1219	100	152	0	0	263	414	152	1	3e-76	275
Moss	TC18271	Predicted protein	ppt-MIR1219a_MI0004718	1219	100	135	0	0	168	302	1	135	8e-67	244
Moss	TC18271	Predicted protein	ppt-MIR1219b_MI0004719	1219	100	78	0	0	424	501	1	78	7e-36	141
Moss	NP13138727		ppt-MIR1222b_MI0005947	1222	100	128	0	0	232	359	1	128	2e-63	232
Moss	TC13439	Predicted protein	ppt-MIR1222a_MI0004727	1222	100	130	0	0	325	454	1	130	2e-64	235
Moss	TC19973	RNA polymerase II largest subunit	ppt-MIR2083_MI0010537	2083	98.75	321	4	0	142	462	1	321	1e-162	562
Moss	TC27593	Ribulose bisphosphate carboxylase small chain	ppt-MIR2083_MI0010537	2083	100	321	0	0	130	450	321	1	2e-167	580
Orange	EY675076		csi-MIR159_MI0016693	159	100	216	0	0	299	514	1	216	2e-111	390
Orange	TC10375	LD22815p	csi-MIR159_MI0016693	159	97.69	215	1	2	502	713	1	215	3e-103	363
Orange	TC19518		csi-MIR160_MI0013294	160	100	143	0	0	334	476	1	143	1e-71	259
Orange	EY681703		csi-MIR162_MI0013314	162	100	201	0	0	217	417	1	201	2e-103	363
Orange	EY703295	Predicted protein	csi-MIR164_MI0013295	164	100	278	0	0	126	403	1	278	4e-145	502
Orange	TC23614		csi-MIR164_MI0013295	164	100	278	0	0	878	1155	278	1	5e-145	502
Orange	EY651838	NADH-ubiquinone oxidoreductase chain 5	csi-MIR166e_MI0013296	166	98.31	177	3	0	106	282	1	177	6e-86	306
Orange	EY672989		csi-MIR166e_MI0013296	166	98.87	177	2	0	140	316	1	177	1e-87	311
Orange	EY701716		csi-MIR166e_MI0013296	166	98.87	177	2	0	127	303	1	177	2e-87	311
Orange	EY741744	Predicted protein	csi-MIR166b_MI0013316	166	100	192	0	0	1	192	1	192	2e-98	347
Orange	TC22282		csi-MIR166e_MI0013296	166	98.87	177	2	0	91	267	1	177	2e-87	311
Orange	TC25910		csi-MIR166a_MI0013315	166	100	202	0	0	277	478	1	202	1e-103	365
Orange	EY739655		csi-MIR167c_MI0016696	167	100	341	0	0	282	622	1	341	3e-178	612
Orange	CX675683	Chromosome undetermined scaffold_136, whole genome shotgun sequence	csi-MIR169_MI0013300	169	100	755	0	0	1	755	1	755	0	1362
Orange	EY660286		csi-MIR172b_MI0016700	172	100	127	0	0	119	245	1	127	3e-63	230
Orange	EY678037	Methionine aminopeptidase 2	csi-MIR172a_MI0013302	172	98.15	167	3	5	294	460	1	162	2e-68	248
Orange	TC23189		csi-MIR172a_MI0013302	172	99.38	162	1	0	290	451	1	162	2e-80	288
Orange	DR404204	SanA protein	csi-MIR390_MI0013317	390	100	154	0	0	72	225	1	154	2e-78	279
Orange	TC3123	Chromosome chr5 scaffold_2, whole genome shotgun sequence	csi-MIR395_MI0016705	395	100	101	0	0	788	888	101	1	5e-49	183
Orange	EY714194		csi-MIR396c_MI0016735	396	100	178	0	0	255	432	1	178	6e-91	322
Orange	CV712967	Os10g0474300 protein	csi-MIR399d_MI0016711	399	100	130	0	0	390	519	130	1	7e-65	235
Orange	EY656660	Envelope glycoprotein	csi-MIR403_MI0016714	403	100	130	0	0	79	208	1	130	8e-65	235
Orange	EY748618	Molecular chaperone	csi-MIR472_MI0016716	472	100	94	0	0	56	149	1	94	3e-45	170
Orange	TC9265	Predicted protein	csi-MIR472_MI0016716	472	98.94	94	1	0	22	115	1	94	1e-43	165
Orange	CK702206	Predicted protein	csi-MIR482b_MI0016723	482	100	109	0	0	71	179	1	109	1e-53	197
Orange	CX051199		csi-MIR482c_MI0016737	482	100	96	0	0	168	263	96	1	8e-47	174
Orange	EY676411		csi-MIR482a_MI0016722	482	100	129	0	0	144	272	1	129	2e-64	233
Orange	EY679643	Coat protein	csi-MIR530b_MI0016725	530	100	154	0	0	98	251	1	154	8e-78	279
Orange	EY703412	Molybdopterin-guanine dinucleotide biosynthesis protein A	csi-MIR1515_MI0016731	1515	100	175	0	0	129	303	1	175	3e-89	316
Orange	EY707974	Hydroxyproline-rich glycoprotein	csi-MIR1515_MI0016731	1515	100	175	0	0	128	302	1	175	3e-89	316
Orange	TC7088		csi-MIR1515_MI0016731	1515	99.43	175	0	1	34	207	1	175	1e-86	307
Orange	TC25920	Chromosome chr18 scaffold_1, whole genome shotgun sequence	csi-MIR3949_MI0016732	3949	100	124	0	0	1352	1475	1	124	3e-61	224
Orange	EY671768		csi-MIR3950_MI0016733	3950	100	158	0	0	607	764	158	1	5e-80	286
Orange	EY673495	Chromosome chr18 scaffold_24, whole genome shotgun sequence	csi-MIR3951_MI0016734	3951	97.97	148	3	0	31	178	1	148	3e-70	253
Orange	EY683731		csi-MIR3951_MI0016734	3951	100	148	0	0	19	166	1	148	1e-74	268
Orange	EY710394	Ubiquitin	csi-MIR3951_MI0016734	3951	100	148	0	0	75	222	1	148	1e-74	268
Orange	EY710395	Ubiquitin/40S ribosomal protein S27a fusion protein	csi-MIR3951_MI0016734	3951	100	148	0	0	31	178	1	148	2e-74	268
Orange	EY722449	CG13847-PA	csi-MIR3951_MI0016734	3951	97.97	148	3	0	45	192	1	148	3e-70	253
Orange	CN182895		csi-MIR3952_MI0016736	3952	100	163	0	0	123	285	163	1	6e-83	295
Orange	TC3329	Chromosome undetermined scaffold_127, whole genome shotgun sequence	csi-MIR3952_MI0016736	3952	95.71	163	7	0	162	324	1	163	6e-73	262
Orange	EY712260		csi-MIR3953_MI0016738	3953	100	101	0	0	398	498	101	1	5e-49	183
Orange	TC16476		csi-MIR3953_MI0016738	3953	100	101	0	0	31	131	101	1	3e-49	183
Orange	EY666059	Translation elongation and release factors	csi-MIR3954_MI0016739	3954	100	87	0	0	131	217	87	1	2e-41	158
Orange	EY672708	Kunitz inhibitor like protein 1 precursor	csi-MIR3954_MI0016739	3954	100	87	0	0	62	148	87	1	2e-41	158
Orange	TC19570		csi-MIR3954_MI0016739	3954	100	87	0	0	105	191	87	1	2e-41	158
Pine	CX651705	1 2-diacylglycerol 3-glucosyltransferase	pta-MIR156b_MI0005777	156	100	83	0	0	163	245	1	83	9e-40	150
Pine	DR088695		pta-MIR156a_MI0005776	156	100	83	0	0	297	379	1	83	7e-40	150
Pine	DR078315	F24B9.23	pta-MIR159c_MI0005780	159	100	85	0	0	44	128	1	85	1e-40	154
Pine	TC189235		pta-MIR159a_MI0005778	159	100	210	0	0	1133	1342	210	1	3e-108	379
Pine	TC198337	Outer membrane porin	pta-MIR159b_MI0005779	159	100	184	0	0	686	869	1	184	4e-94	333
Pine	DR012818	Cold shock protein	pta-MIR166b_MI0005783	166	100	125	0	0	337	461	1	125	2e-62	226
Pine	DR178396	Mitochondrial carrier protein	pta-MIR166a_MI0005782	166	100	94	0	0	50	143	1	94	9e-46	170
Pine	TC189536	Class III HD-Zip protein HDZ31	pta-MIR166c_MI0005784	166	100	164	0	0	166	329	164	1	4e-83	297
Pine	TC176271	Predicted protein	pta-MIR171_MI0005785	171	100	179	0	0	628	806	179	1	2e-91	324
Pine	TC189235		pta-MIR319_MI0005786	319	100	206	0	0	1133	1338	1	206	4e-106	372
Pine	TC197284	Peptidase C39 family protein	pta-MIR390_MI0005787	390	100	78	0	0	850	927	78	1	9e-37	141
Pine	TC161574	Chromosome chr11 scaffold_177, whole genome shotgun sequence	pta-MIR396_MI0005788	396	100	119	0	0	287	405	1	119	5e-59	215
Pine	TC188772		pta-MIR398_MI0005789	398	100	124	0	0	30	153	124	1	5e-62	224
Pine	TC159922	GTP-binding signal recognition particle SRP54, G-domain	pta-MIR408_MI0005790	408	97.67	86	2	0	255	340	1	86	2e-38	147
Pine	TC180357		pta-MIR408_MI0005790	408	100	86	0	0	96	181	1	86	3e-41	156
Pine	BX253425	Chromosome undetermined scaffold_10 whole genome shotgun sequence	pta-MIR482b_MI0005792	482	100	92	0	0	38	129	1	92	1e-44	167
Pine	BX253425	Chromosome undetermined scaffold_10 whole genome shotgun sequence	pta-MIR482a_MI0005791	482	97.83	92	2	0	38	129	1	92	6e-42	158
Pine	BX253425	Chromosome undetermined scaffold_10 whole genome shotgun sequence	pta-MIR482d_MI0007053	482	96.74	92	3	0	38	129	1	92	3e-40	152
Pine	TC170162	Ribonuclease BN	pta-MIR482a_MI0005791	482	100	92	0	0	66	157	1	92	2e-44	167
Pine	TC170162	Ribonuclease BN	pta-MIR482d_MI0007053	482	98.91	92	1	0	66	157	1	92	8e-43	161
Pine	TC170162	Ribonuclease BN	pta-MIR482b_MI0005792	482	97.83	92	2	0	66	157	1	92	1e-41	158
Pine	TC174608	DNA primase	pta-MIR482c_MI0007052	482	97.5	80	0	1	215	292	1	80	4e-34	132
Pine	TC177666	DNA primase	pta-MIR482c_MI0007052	482	100	80	0	0	222	301	1	80	8e-38	145
Pine	TC188385		pta-MIR482d_MI0007053	482	100	92	0	0	283	374	1	92	2e-44	167
Pine	TC188385		pta-MIR482a_MI0005791	482	98.91	92	1	0	283	374	1	92	9e-43	161
Pine	TC188385		pta-MIR482b_MI0005792	482	96.74	92	3	0	283	374	1	92	4e-40	152
Pine	TC193022	ABC-type cobalt transport system, permease component CbiQ	pta-MIR482c_MI0007052	482	97.5	80	2	0	210	289	1	80	3e-35	136
Pine	TC198067	Helix-loop-helix protein 1A	pta-MIR783_MI0005793	783	100	95	0	0	1060	1154	95	1	1e-45	172
Pine	DN627657	Chromosome undetermined scaffold_80, whole genome shotgun sequence	pta-MIR946b_MI0005795	946	100	261	0	0	186	446	261	1	2e-136	471
Pine	TC163753		pta-MIR946a_MI0005794	946	100	172	0	0	569	740	172	1	8e-88	311
Pine	TC177502	Lipase, class 3	pta-MIR947_MI0005796	947	100	145	0	0	389	533	145	1	2e-73	262
Pine	TC176265	Probable transmembrane protein	pta-MIR948_MI0005797	948	100	251	0	0	252	502	251	1	7e-131	453
Pine	AI784906		pta-MIR949_MI0005798	949	100	110	0	0	87	196	1	110	2e-54	199
Pine	DR388466	Cytochrome P450 reductase	pta-MIR949_MI0005798	949	99.09	110	1	0	68	177	1	110	1e-52	194
Pine	FE522546	Sensory histidine protein kinase osmosensor	pta-MIR949_MI0005798	949	98.18	110	2	0	100	209	1	110	2e-51	190
Pine	TC173987		pta-MIR949_MI0005798	949	100	110	0	0	78	187	1	110	3e-54	199
Pine	CV032962	NADH-ubiquinone oxidoreductase chain 2	pta-MIR950b_MI0005800	950	100	92	0	0	211	302	1	92	2e-44	167
Pine	CV032962	NADH-ubiquinone oxidoreductase chain 2	pta-MIR950b_MI0005800	950	96.74	92	3	0	28	119	1	92	4e-40	152
Pine	CV032962	NADH-ubiquinone oxidoreductase chain 2	pta-MIR950a_MI0005799	950	100	92	0	0	28	119	1	92	2e-44	167
Pine	CV032962	NADH-ubiquinone oxidoreductase chain 2	pta-MIR950a_MI0005799	950	96.74	92	3	0	211	302	1	92	4e-40	152
Pine	TC193838		pta-MIR951_MI0005801	951	100	105	0	0	102	206	1	105	8e-52	190
Pine	TC159053		pta-MIR952b_MI0005803	952	100	438	0	0	1	438	1	438	0	791
Pine	TC171522	Chloroplast ATP synthase a chain precursor	pta-MIR952a_MI0005802	952	99.33	450	3	0	87	536	1	450	0	798
Pine	TC182485		pta-MIR952a_MI0005802	952	97.12	451	13	1	75	525	1	450	0	747
Pine	TC170452		pta-MIR1309_MI0009706	1309	99.06	320	2	1	689	1007	1	320	1e-162	560
Pine	TC184169		pta-MIR1309_MI0009706	1309	95.94	320	12	1	808	1126	1	320	5e-149	515
Pine	TC194065	Predicted protein	pta-MIR1309_MI0009706	1309	95.62	320	13	1	33	351	320	1	6e-148	511
Pine	TC194457	Polygalacturonase inhibitor	pta-MIR1309_MI0009706	1309	99.69	320	0	1	354	672	1	320	2e-165	569
Pine	TC155085	Cytochrome P450 like_TBP	pta-MIR1310_MI0009707	1310	98.75	80	0	1	450	528	80	1	6e-35	136
Pine	TC155086	Cytochrome P450 like_TBP	pta-MIR1310_MI0009707	1310	98.75	80	1	0	119	198	1	80	6e-36	140
Pine	TC172289	Cytochrome P450 like_TBP	pta-MIR1310_MI0009707	1310	98.75	80	0	1	1900	1978	80	1	9e-35	136
Pine	TC172449	Metallothionein-like protein EMB30	pta-MIR1310_MI0009707	1310	98.75	80	0	1	465	543	1	80	6e-35	136
Pine	TC174984	Kluyveromyces lactis strain NRRL Y-1140 chromosome D of strain NRRL Y- 1140 of Kluyveromyces lactis	pta-MIR1310_MI0009707	1310	98.75	80	0	1	512	590	80	1	3e-35	136
Pine	TC179372	Predicted protein	pta-MIR1310_MI0009707	1310	98.75	80	0	1	1644	1722	80	1	8e-35	136
Pine	TC183821	RRNA promoter binding protein	pta-MIR1310_MI0009707	1310	98.75	80	0	1	645	723	80	1	4e-35	136
Pine	TC184625	Kluyveromyces lactis strain NRRL Y-1140 chromosome D of strain NRRL Y- 1140 of Kluyveromyces lactis	pta-MIR1310_MI0009707	1310	98.75	80	0	1	452	530	80	1	6e-35	136
Pine	TC187354	Cytochrome P450 like_TBP	pta-MIR1310_MI0009707	1310	98.75	80	0	1	1798	1876	1	80	1e-34	136
Pine	TC194607	Kluyveromyces lactis strain NRRL Y-1140 chromosome D of strain NRRL Y- 1140 of Kluyveromyces lactis	pta-MIR1310_MI0009707	1310	98.75	80	0	1	245	323	80	1	3e-35	136
Pine	TC197091	Chromosome chr3 scaffold_8, whole genome shotgun sequence	pta-MIR1310_MI0009707	1310	98.75	80	0	1	644	722	80	1	7e-35	136
Pine	TC173909	Predicted protein	pta-MIR1311_MI0009708	1311	100	86	0	0	143	228	1	86	4e-41	156
Pine	TC192435		pta-MIR1312_MI0009709	1312	100	137	0	0	549	685	137	1	8e-69	248
Pine	CO167297	Protein containing DUF497	pta-MIR1313_MI0009710	1313	100	209	0	0	440	648	209	1	6e-108	378
Pine	TC190038	ORF84a	pta-MIR1314_MI0009711	1314	100	158	0	0	140	297	1	158	3e-80	286
Pine	CF477084	Predicted protein	pta-MIR1315_MI0009712	1315	100	192	0	0	542	733	1	192	9e-99	347
Poplar	TC143998		ptc-MIR159b_MI0002196	159	100	187	0	0	489	675	1	187	3e-95	338
Poplar	TC153090		ptc-MIR159b_MI0002196	159	99.47	187	1	0	259	445	1	187	1e-93	333
Poplar	TC166135	NADH-ubiquinone oxidoreductase chain 2	ptc-MIR159a_MI0002195	159	99.45	183	1	0	504	686	1	183	2e-91	325
Poplar	TC166135	NADH-ubiquinone oxidoreductase chain 2	ptc-MIR159c_MI0002197	159	98.91	183	2	0	504	686	1	183	3e-90	322
Poplar	TC181132		ptc-MIR159b_MI0002196	159	97.86	187	4	0	461	647	1	187	6e-90	320
Poplar	DV464762		ptc-MIR160b_MI0002202	160	98.98	98	1	0	536	633	1	98	2e-45	172
Poplar	DV464762		ptc-MIR160c_MI0002203	160	96.94	98	3	0	536	633	1	98	1e-42	163
Poplar	DB878614	SJCHGC02597 protein	ptc-MIR162a_MI0002209	162	100	108	0	1	348	455	1	107	6e-50	187
Poplar	CK113235		ptc-MIR164e_MI0002216	164	96.77	155	5	0	149	303	1	155	4e-71	257
Poplar	TC146641	PH108-3-56	ptc-MIR164e_MI0002216	164	98.71	155	2	0	6	160	1	155	2e-75	271
Poplar	CX171210	Triple gene block 1 protein	ptc-MIR166q_MI0002234	166	95.36	151	7	0	260	410	1	151	3e-66	241
Poplar	CX171210	Triple gene block 1 protein	ptc-MIR166f_MI0002223	166	98.1	105	2	0	47	151	1	105	3e-48	181
Poplar	DT491789		ptc-MIR166q_MI0002234	166	100	151	0	0	364	514	151	1	6e-76	273
Poplar	TC185739		ptc-MIR166k_MI0002228	166	100	143	0	0	147	289	1	143	2e-71	259
Poplar	TC185739		ptc-MIR166j_MI0002227	166	100	143	0	0	147	289	1	143	2e-71	259
Poplar	TC166988		ptc-MIR167d_MI0002238	167	98.1	105	1	1	504	607	1	105	7e-47	178
Poplar	TC166988		ptc-MIR167b_MI0002236	167	96.87	104	3	2	504	607	1	96	2e-34	136
Poplar	TC161836		ptc-MIR168b_MI0002244	168	100	136	0	0	436	571	136	1	8e-68	246
Poplar	TC163513	Mitochondrial processing peptidase	ptc-MIR168b_MI0002244	168	98.53	136	2	0	98	233	1	136	4e-65	237
Poplar	TC172635		ptc-MIR168b_MI0002244	168	99.26	136	1	0	718	853	1	136	7e-66	241
Poplar	TC172887		ptc-MIR168a_MI0002243	168	100	160	0	0	91	250	1	160	1e-80	289
Poplar	TC173386		ptc-MIR168a_MI0002243	168	100	160	0	0	115	274	1	160	9e-81	289
Poplar	TC174190	Chromosome chr4 scaffold_443, whole genome shotgun sequence	ptc-MIR169b_MI0002252	169	97.35	119	3	1	133	251	1	113	9e-47	176
Poplar	TC179478		ptc-MIR169ae_MI0002250	169	95.33	110	5	1	146	255	1	107	2e-42	161
Poplar	TC184714		ptc-MIR169c_MI0002253	169	96.08	102	4	0	154	255	1	102	6e-44	167
Poplar	TC171122		ptc-MIR171l_MI0007032	171	99.11	112	1	0	65	176	1	112	3e-53	197
Poplar	CV278857	GH24886p	ptc-MIR172b_MI0002288	172	100	140	0	0	37	176	140	1	7e-70	253
Poplar	TC140234		ptc-MIR172b_MI0002288	172	97.86	140	2	1	713	851	1	140	2e-64	235
Poplar	TC152843	Chromosome chr6 scaffold_3, whole genome shotgun sequence	ptc-MIR172i_MI0002295	172	98.4	125	2	0	438	562	125	1	6e-59	217
Poplar	TC164662	Predicted protein	ptc-MIR319a_MI0002296	319	99.47	190	1	2	412	601	1	188	1e-90	322
Poplar	TC174726		ptc-MIR319f_MI0002301	319	98.02	204	4	2	598	801	1	202	5e-94	334
Poplar	CF231897		ptc-MIR393d_MI0002312	393	99.07	107	1	0	85	191	1	107	2e-50	188
Poplar	TC167224		ptc-MIR393c_MI0002311	393	99.07	107	1	0	110	216	1	107	5e-50	188
Poplar	TC153812	Exodeoxyribonuclease III Xth	ptc-MIR396b_MI0002326	396	99.24	132	1	0	229	360	1	132	7e-64	233
Poplar	TC185530		ptc-MIR396e_MI0002329	396	100	145	0	0	97	241	1	145	7e-73	262
Poplar	BU830018	Acriflavin resistance protein precursor	ptc-MIR397c_MI0002334	397	97.18	71	2	0	111	181	71	1	1e-29	120
Poplar	TC138606	Chromosome undetermined scaffold_298, whole genome shotgun sequence	ptc-MIR397a_MI0002332	397	96.67	120	4	0	45	164	1	120	2e-53	199
Poplar	TC152635		ptc-MIR397a_MI0002332	397	95	120	3	1	51	167	1	120	2e-50	188
Poplar	DB891544		ptc-MIR398c_MI0002337	398	98.97	97	1	0	48	144	1	97	5e-45	170
Poplar	TC154349	Chromosome chr11 scaffold_177, whole genome shotgun sequence	ptc-MIR398c_MI0002337	398	97.94	97	2	0	1449	1545	97	1	2e-43	167
Poplar	TC188096	Chromosome chr11 scaffold_177, whole genome shotgun sequence	ptc-MIR398b_MI0002336	398	98.82	85	1	0	816	900	85	1	3e-38	149
Poplar	TC177184		ptc-MIR399f_MI0002343	399	99.01	101	1	0	73	173	1	101	2e-47	178
Poplar	BU809001	Chromosome chr5 scaffold_64, whole genome shotgun sequence	ptc-MIR403c_MI0005115	403	96.21	78	1	1	62	139	1	77	1e-32	129
Poplar	TC167784	Chromosome chr7 scaffold_42, whole genome shotgun sequence	ptc-MIR403a_MI0002350	403	100	132	0	0	87	218	1	132	1e-65	239
Poplar	TC183206	Predicted protein	ptc-MIR403b_MI0002351	403	99	100	1	0	200	299	1	100	2e-46	176
Poplar	TC160169	Phosphatidate cytidylyltransferase	ptc-MIR408_MI0002352	408	100	105	0	0	162	266	1	105	1e-50	190
Poplar	CX178627	Chromosome chr14 scaffold_27, whole genome shotgun sequence	ptc-MIR472b_MI0002355	472	98.59	71	1	0	22	92	1	71	7e-31	123
Poplar	CX180587		ptc-MIR472a_MI0002354	472	98.77	81	1	0	76	156	1	81	3e-36	141
Poplar	DB880062		ptc-MIR472a_MI0002354	472	98.77	81	1	0	41	121	1	81	2e-36	141
Poplar	TC151904	Chromosome chr14 scaffold_27, whole genome shotgun sequence	ptc-MIR472a_MI0002354	472	96.3	81	3	0	58	138	1	81	2e-33	132
Poplar	TC157554	Chromosome undetermined scaffold_342, whole genome shotgun sequence	ptc-MIR472a_MI0002354	472	98.77	81	1	0	88	168	1	81	5e-36	141
Poplar	TC163127		ptc-MIR472a_MI0002354	472	100	81	0	0	29	109	1	81	6e-38	147
Poplar	TC164142		ptc-MIR472a_MI0002354	472	97.53	80	1	0	78	157	2	81	7e-36	140
Poplar	TC178081		ptc-MIR472a_MI0002354	472	98.77	81	1	0	75	155	1	81	6e-36	141
Poplar	TC176819		ptc-MIR473a_MI0002356	473	100	100	0	0	33	132	1	100	2e-48	181
Poplar	TC179359	Chromosome chr5 scaffold_2, whole genome shotgun sequence	ptc-MIR475a_MI0002361	475	100	124	0	0	198	321	1	124	3e-61	224
Poplar	TC159391	Amino acid permease-associated region	ptc-MIR476a_MI0002365	476	95.83	94	2	0	160	253	1	94	3e-42	161
Poplar	TC161446	Chromosome chr1 scaffold_75, whole genome shotgun sequence	ptc-MIR476c_MI0002367	476	100	93	0	0	172	264	1	93	3e-44	168
Poplar	TC161446	Chromosome chr1 scaffold_75, whole genome shotgun sequence	ptc-MIR476b_MI0002366	476	100	93	0	0	172	264	1	93	3e-44	168
Poplar	TC171630	Amino acid permease-associated region	ptc-MIR476a_MI0002365	476	96.88	96	3	0	342	437	1	96	1e-41	159
Poplar	TC171122		ptc-MIR479_MI0002389	479	98.82	85	1	0	79	163	1	85	1e-38	149
Poplar	TC150962		ptc-MIR482_MI0002397	482	99.07	107	1	0	44	150	1	107	2e-50	188
Poplar	TC151228	SJCHGC02105 protein	ptc-MIR482_MI0002397	482	97.2	107	3	0	31	137	1	107	2e-47	179
Poplar	TC161498	Chromosome chr13 scaffold_48, whole genome shotgun sequence	ptc-MIR482_MI0002397	482	98.13	107	2	0	20	126	1	107	5e-49	185
Poplar	TC164054	Voltage-dependent calcium channel gamma-like subunit (Neuronal voltage-gated calcium channel gamma-like subunit) (Transmembrane protein 37).	ptc-MIR482_MI0002397	482	96.26	107	4	0	75	181	1	107	1e-46	176
Poplar	TC178980		ptc-MIR482_MI0002397	482	96.26	107	4	0	21	127	1	107	1e-46	176
Poplar	CK100643		ptc-MIR530b_MI0007036	530	96.51	173	6	1	86	258	1	172	5e-77	277
Poplar	CK109679		ptc-MIR530b_MI0007036	530	96.51	173	6	1	109	281	1	172	6e-77	277
Poplar	DT489394	UDP-N-acetylmuramoylalanyl-D-glutamate--2 6-diaminopimelate ligase	ptc-MIR530a_MI0007035	530	100	144	0	0	419	562	144	1	4e-72	260
Poplar	TC142620	Erythrocyte membrane protein band 4.2 (Erythrocyte protein 4.2) (P4.2).	ptc-MIR530b_MI0007036	530	100	173	0	1	117	289	1	172	5e-85	304
Poplar	TC152731		ptc-MIR530b_MI0007036	530	100	186	0	1	135	320	1	172	4e-78	280
Poplar	CX177606		ptc-MIR1444c_MI0007039	1444	96.47	85	3	0	21	105	1	85	8e-36	140
Poplar	CX177606		ptc-MIR1444b_MI0007038	1444	95.29	85	4	0	21	105	1	85	1e-34	136
Poplar	CX182769		ptc-MIR1444a_MI0007037	1444	98.88	89	1	0	36	124	1	89	1e-40	156
Poplar	CX184788	Isoform 3 of Q8R2K1	ptc-MIR1444b_MI0007038	1444	98.82	85	1	0	143	227	1	85	2e-38	149
Poplar	CX184788	Isoform 3 of Q8R2K1	ptc-MIR1444c_MI0007039	1444	97.65	85	2	0	143	227	1	85	2e-37	145
Poplar	DB886601		ptc-MIR1444a_MI0007037	1444	96.63	89	3	0	105	193	1	89	7e-38	147
Poplar	TC138285		ptc-MIR1444b_MI0007038	1444	100	85	0	0	102	186	1	85	7e-40	154
Poplar	TC138285		ptc-MIR1444c_MI0007039	1444	98.82	85	1	0	102	186	1	85	3e-38	149
Poplar	TC140147		ptc-MIR1444b_MI0007038	1444	97.65	85	2	0	133	217	1	85	3e-37	145
Poplar	TC140147		ptc-MIR1444c_MI0007039	1444	96.47	85	3	0	133	217	1	85	1e-35	140
Poplar	DT517703	O-antigen polymerase	ptc-MIR1447_MI0007047	1447	100	116	0	0	357	472	116	1	7e-57	210
Poplar	TC142309		ptc-MIR1447_MI0007047	1447	100	116	0	0	419	534	1	116	8e-57	210
Poplar	TC143264		ptc-MIR1447_MI0007047	1447	98.28	116	0	1	311	424	1	116	6e-53	197
Poplar	TC151990		ptc-MIR1447_MI0007047	1447	98.28	117	2	1	333	449	1	116	6e-52	194
Poplar	TC178721		ptc-MIR1447_MI0007047	1447	100	135	0	2	790	924	1	116	1e-43	167
Poplar	TC150962		ptc-MIR1448_MI0007048	1448	97.65	85	2	0	231	315	1	85	2e-37	145
Poplar	TC151228	SJCHGC02105 protein	ptc-MIR1448_MI0007048	1448	97.65	85	2	0	218	302	1	85	4e-37	145
Poplar	TC161498	Chromosome chr13 scaffold_48, whole genome shotgun sequence	ptc-MIR1448_MI0007048	1448	97.65	85	2	0	207	291	1	85	4e-37	145
Poplar	TC164054	Voltage-dependent calcium channel gamma-like subunit (Neuronal voltage-gated calcium channel gamma-like subunit) (Transmembrane protein 37).	ptc-MIR1448_MI0007048	1448	95.29	85	4	0	262	346	1	85	1e-34	136
Purple_false_brome	GT807142	Predicted protein	bdi-MIR156c_MI0018109	156	100	146	0	0	317	462	1	146	3e-73	264
Purple_false_brome	GT862370	Carbon monoxide dehydrogenase large subunit	bdi-MIR164b_MI0018094	164	99.52	209	1	0	144	352	1	209	8e-106	372
Purple_false_brome	GT862370	Carbon monoxide dehydrogenase large subunit	bdi-MIR164d_MI0018214	164	99.46	186	1	0	159	344	1	186	2e-93	331
Purple_false_brome	TC14944		bdi-MIR169k_MI0018097	169	100	174	0	0	40	213	1	174	3e-88	315
Purple_false_brome	TC3638		bdi-MIR169b_MI0011574	169	99.06	106	1	0	169	274	1	106	7e-50	187
Purple_false_brome	DV474096	Os06g0105200 protein	bdi-MIR171a_MI0011559	171	100	120	0	0	329	448	120	1	3e-59	217
Purple_false_brome	TC12649	AP2 domain transcription factor	bdi-MIR172d_MI0011567	172	100	93	0	0	542	634	93	1	2e-44	168
Purple_false_brome	GT796200		bdi-MIR393b_MI0018123	393	100	174	0	0	312	485	1	174	2e-88	315
Purple_false_brome	TC6931		bdi-MIR393b_MI0018123	393	100	174	0	0	218	391	1	174	2e-88	315
Purple_false_brome	TC8047	VanZF domain protein	bdi-MIR393b_MI0018123	393	99.43	174	1	0	212	385	1	174	1e-86	309
Purple_false_brome	TC9929	Ribosomal protein S5	bdi-MIR393b_MI0018123	393	99.43	174	1	0	327	500	1	174	9e-87	309
Purple_false_brome	TC16861		bdi-MIR396b_MI0018125	396	97.88	189	4	0	161	349	1	189	3e-91	324
Purple_false_brome	TC16861		bdi-MIR396f_MI0018237	396	97.52	161	4	0	173	333	1	161	5e-76	273
Purple_false_brome	DV483864	Chromosome undetermined SCAF7390 whole genome shotgun sequence	bdi-MIR437_MI0011573	437	98.58	141	2	0	532	672	141	1	1e-67	246
Purple_false_brome	DV485643	MIKC-type MADS-box transcription factor WM30	bdi-MIR444_MI0011558	444	100	110	0	0	2	111	1	110	8e-54	199
Purple_false_brome	TC11683	T9A4.6 protein	bdi-MIR1122_MI0011568	1122	100	180	0	0	101	280	1	180	1e-91	325
Rice	CB677501		osa-MIR156j_MI0000662	156	100	165	0	0	219	383	1	165	7e-83	298
Rice	CB677501		osa-MIR156h_MI0000660	156	100	101	0	0	252	352	1	101	4e-48	183
Rice	CX099791	Hemocyanin	osa-MIR156c_MI0000655	156	98.66	150	2	1	236	385	1	149	3e-69	253
Rice	CX099912		osa-MIR156j_MI0000662	156	97.58	165	4	0	187	351	1	165	2e-77	280
Rice	CX099912		osa-MIR156h_MI0000660	156	99.01	101	1	0	220	320	1	101	2e-46	178
Rice	TC408927	Oxygen-dependent protoporphyrinogen IX oxidase	osa-MIR156j_MI0000662	156	100	165	0	0	1130	1294	165	1	1e-82	298
Rice	TC408927	Oxygen-dependent protoporphyrinogen IX oxidase	osa-MIR156h_MI0000660	156	100	101	0	0	1161	1261	101	1	7e-48	183
Rice	TC423360	Chromosome 21 SCAF8611, whole genome shotgun sequence	osa-MIR156j_MI0000662	156	100	165	0	0	976	1140	165	1	1e-82	298
Rice	TC423360	Chromosome 21 SCAF8611, whole genome shotgun sequence	osa-MIR156h_MI0000660	156	100	101	0	0	1007	1107	101	1	6e-48	183
Rice	TC425660	Genome polyprotein	osa-MIR156b_MI0000654	156	100	176	0	0	650	825	176	1	8e-89	318
Rice	TC425846	Chromosome chr19 scaffold_4, whole genome shotgun sequence	osa-MIR156d_MI0000656	156	100	129	0	0	324	452	1	129	5e-63	233
Rice	TC456212	Predicted protein	osa-MIR156b_MI0000654	156	100	176	0	0	556	731	1	176	1e-88	318
Rice	TC456212	Predicted protein	osa-MIR156c_MI0000655	156	100	149	0	0	190	338	1	149	5e-74	269
Rice	TC461772	NEQ086	osa-MIR159a_MI0001092	159	100	272	0	0	485	756	1	272	1e-140	491
Rice	TC477658		osa-MIR159a_MI0001092	159	98.16	272	2	1	520	788	1	272	3e-133	466
Rice	CI634453		osa-MIR160c_MI0000665	160	98.99	99	1	0	293	391	1	99	3e-46	176
Rice	CT853003	Os07g0143500 protein	osa-MIR160e_MI0001100	160	100	114	0	0	298	411	1	114	6e-55	206
Rice	TC427840		osa-MIR160b_MI0000664	160	100	139	0	0	447	585	1	139	1e-68	251
Rice	TC431349	Os07g0143500 protein	osa-MIR160e_MI0001100	160	100	114	0	0	308	421	1	114	7e-55	206
Rice	TC433445	Os07g0143500 protein	osa-MIR160d_MI0000666	160	100	142	0	0	401	542	1	142	2e-70	257
Rice	TC439171	Os02g0165200 protein	osa-MIR160a_MI0000663	160	100	88	0	0	424	511	1	88	2e-40	159
Rice	TC453009	Uncharacterized protein At2g03932.1	osa-MIR160f_MI0001101	160	100	100	0	0	185	284	1	100	1e-47	181
Rice	TC420057	Os02g0602900 protein	osa-MIR162a_MI0000667	162	100	171	0	0	284	454	1	171	1e-85	309
Rice	TC457612	Os02g0602900 protein	osa-MIR162b_MI0001102	162	100	134	0	0	573	706	134	1	6e-66	242
Rice	TC473894	Os02g0602900 protein	osa-MIR162b_MI0001102	162	100	134	0	0	488	621	1	134	6e-66	242
Rice	CK056547		osa-MIR164c_MI0001103	164	100	119	0	0	223	341	1	119	3e-58	215
Rice	CT857913		osa-MIR164a_MI0000668	164	100	156	0	0	32	187	1	156	9e-78	282
Rice	TC424994	3'-5' exonuclease	osa-MIR164b_MI0000669	164	100	109	0	0	117	225	1	109	3e-52	197
Rice	CA760464		osa-MIR166l_MI0001108	166	98.29	115	0	0	407	521	115	1	8e-56	208
Rice	CK041789	ABC-type molybdate transport system periplasmic component-like protein precursor	osa-MIR166f_MI0000675	166	99.07	108	1	1	216	323	1	107	3e-48	183
Rice	CK047152	NADH-ubiquinone oxidoreductase chain 2	osa-MIR166i_MI0001144	166	97.93	145	3	0	69	213	1	145	2e-68	250
Rice	CK047152	NADH-ubiquinone oxidoreductase chain 2	osa-MIR166j_MI0001106	166	97.86	140	3	0	69	208	1	140	1e-65	241
Rice	CT843621	Predicted protein	osa-MIR166c_MI0000672	166	100	125	0	0	42	166	1	125	3e-61	226
Rice	CT858092	Lex2A	osa-MIR166b_MI0000671	166	100	207	0	1	311	517	1	206	7e-103	365
Rice	CX119087	Chromosome chr13 scaffold_45, whole genome shotgun sequence	osa-MIR166d_MI0000673	166	100	125	0	0	99	223	1	125	1e-61	226
Rice	TC452268	Predicted protein	osa-MIR166a_MI0000670	166	100	145	0	0	78	222	1	145	7e-72	262
Rice	TC458913		osa-MIR166l_MI0001108	166	100	117	0	0	83	199	1	117	5e-57	212
Rice	BX928793	Isoform 2 of Q0J466	osa-MIR167d_MI0001109	167	100	110	0	0	267	376	1	110	6e-53	199
Rice	CT858994	Expressed protein	osa-MIR167g_MI0001112	167	100	82	0	0	143	224	1	82	7e-38	149
Rice	TC418421	Predicted protein	osa-MIR167h_MI0001113	167	100	120	0	0	2480	2599	120	1	6e-58	217
Rice	TC458940		osa-MIR167h_MI0001113	167	100	120	0	0	93	212	1	120	1e-58	217
Rice	TC463123		osa-MIR167j_MI0001156	167	100	160	0	0	395	554	1	160	5e-80	289
Rice	TC402169	IPR003100, IPR003165 supported by AK111553	osa-MIR168b_MI0001116	168	100	106	0	0	531	636	106	1	3e-50	192
Rice	TC415645	LigA	osa-MIR168a_MI0001115	168	100	87	0	0	364	450	1	87	4e-40	158
Rice	TC467214		osa-MIR168a_MI0001115	168	100	87	0	0	141	227	1	87	9e-41	158
Rice	AU097636	Coiled-coil domain-containing protein 127.	osa-MIR169j_MI0001125	169	99.2	125	1	0	45	169	1	125	3e-60	223
Rice	BX899553		osa-MIR169c_MI0001118	169	100	112	0	0	188	299	1	112	3e-54	203
Rice	CF305246	Dihydroneopterin aldolase	osa-MIR169q_MI0001132	169	100	108	0	0	98	205	108	1	4e-52	196
Rice	CF305246	Dihydroneopterin aldolase	osa-MIR169l_MI0001127	169	100	108	0	0	98	205	1	108	4e-52	196
Rice	TC420994		osa-MIR169j_MI0001125	169	100	125	0	0	115	239	1	125	4e-61	226
Rice	TC429068		osa-MIR169g_MI0001122	169	100	126	0	0	70	195	1	126	2e-61	228
Rice	TC430444	Pentatricopeptide (PPR) repeat-containing protein-like	osa-MIR169a_MI0000679	169	100	173	0	0	451	623	1	173	1e-86	313
Rice	TC443364		osa-MIR169a_MI0000679	169	100	173	0	0	113	285	1	173	3e-87	313
Rice	TC456506		osa-MIR169h_MI0001123	169	100	122	0	0	145	266	1	122	1e-59	221
Rice	TC457866		osa-MIR169j_MI0001125	169	100	125	0	0	143	267	1	125	2e-61	226
Rice	TC463128		osa-MIR169b_MI0001117	169	100	128	0	0	200	327	1	128	5e-63	232
Rice	TC471867		osa-MIR169i_MI0001124	169	100	176	0	0	74	249	1	176	7e-89	318
Rice	CT852275	Beta-ketoacyl synthase	osa-MIR171h_MI0001147	171	99.01	101	1	0	116	216	1	101	2e-46	178
Rice	TC432655		osa-MIR171i_MI0001155	171	100	120	0	0	293	412	1	120	2e-58	217
Rice	TC461958	Chromosome chr4 scaffold_373, whole genome shotgun sequence	osa-MIR171e_MI0001136	171	99.16	119	1	0	1248	1366	119	1	5e-56	210
Rice	TC464636	Isoform 2 of O14746	osa-MIR171d_MI0001135	171	100	135	0	0	154	288	1	135	1e-66	244
Rice	TC475245	Expressed protein	osa-MIR171f_MI0001137	171	99.21	127	1	0	272	398	1	127	2e-60	224
Rice	TC481401	Expressed protein	osa-MIR171f_MI0001137	171	100	127	0	0	1293	1419	127	1	6e-62	230
Rice	TC451729	Predicted protein	osa-MIR319b_MI0001099	319	100	197	0	0	262	458	1	197	5e-100	356
Rice	CA765998	Predicted protein	osa-MIR390_MI0001690	390	100	91	0	0	19	109	1	91	1e-42	165
Rice	TC448829		osa-MIR393b_MI0001148	393	100	132	0	0	391	522	1	132	8e-65	239
Rice	TC472407		osa-MIR393_MI0001026	393	100	115	0	0	145	259	1	115	8e-56	208
Rice	CA760441		osa-MIR395o_MI0005086	395	100	69	0	0	373	441	69	1	7e-31	125
Rice	CA760441		osa-MIR395p_MI0005087	395	100	68	0	0	230	297	68	1	3e-30	123
Rice	CA760441		osa-MIR395q_MI0005088	395	95.59	68	3	0	87	154	68	1	6e-26	109
Rice	CA764701		osa-MIR395a_MI0001042	395	99.3	142	1	0	77	218	1	142	8e-69	251
Rice	CA764701		osa-MIR395c_MI0001041	395	98.88	89	1	0	431	519	1	89	5e-40	156
Rice	CA764701		osa-MIR395d_MI0001029	395	97.73	88	2	0	570	657	1	88	2e-38	150
Rice	CA764701		osa-MIR395b_MI0001028	395	98.84	86	1	0	293	378	1	86	2e-38	150
Rice	CA764701		osa-MIR395o_MI0005086	395	95.65	69	3	0	441	509	1	69	2e-26	111
Rice	CR288499	Growth-regulating factor 3	osa-MIR396i_MI0013049	396	98.35	121	2	0	272	392	121	1	3e-56	210
Rice	CT846422	Predicted protein	osa-MIR396f_MI0010563	396	100	176	0	0	63	238	1	176	6e-89	318
Rice	CT850193	Predicted protein	osa-MIR396c_MI0001048	396	97.87	141	3	0	220	360	1	141	3e-65	241
Rice	NP1232456		osa-MIR396g_MI0013047	396	100	181	0	0	359	539	181	1	2e-91	327
Rice	TC406726	Growth-regulating factor 1	osa-MIR396h_MI0013048	396	99.29	141	1	0	560	700	141	1	7e-68	250
Rice	TC426503		osa-MIR396a_MI0001046	396	99.35	154	1	0	188	341	1	154	3e-75	273
Rice	TC427886	Growth-regulating factor 3	osa-MIR396i_MI0013049	396	100	121	0	0	525	645	121	1	1e-58	219
Rice	TC429975	Predicted protein	osa-MIR396c_MI0001048	396	99.29	141	1	0	88	228	1	141	5e-68	250
Rice	TC440756	Cycloidea-like protein group 1A	osa-MIR396e_MI0001703	396	100	184	0	0	166	349	1	184	9e-93	333
Rice	TC440756	Cycloidea-like protein group 1A	osa-MIR396d_MI0001702	396	100	142	0	0	158	299	1	142	5e-70	257
Rice	TC451486	Genetic suppressor element 1.	osa-MIR396c_MI0001048	396	100	141	0	0	442	582	141	1	8e-70	255
Rice	TC452088		osa-MIR396f_MI0010563	396	100	176	0	0	63	238	1	176	4e-89	318
Rice	TC459254	Growth-regulating factor 3	osa-MIR396i_MI0013049	396	100	121	0	0	396	516	121	1	9e-59	219
Rice	TC468966		osa-MIR396c_MI0001048	396	100	141	0	0	134	274	141	1	4e-70	255
Rice	TC430907	Os02g0160800 protein	osa-MIR397b_MI0001050	397	100	118	0	0	55	172	1	118	4e-57	214
Rice	CT859144		osa-MIR398b_MI0001052	398	100	88	0	0	285	372	1	88	5e-41	159
Rice	TC454169	HDC15650	osa-MIR398b_MI0001052	398	100	88	0	0	155	242	1	88	2e-41	159
Rice	TC455106		osa-MIR398b_MI0001052	398	100	93	0	5	331	423	1	88	3e-31	127
Rice	CB633361	RNA methyltransferase, TrmH family protein	osa-MIR399d_MI0001056	399	100	286	0	0	461	746	286	1	1e-148	517
Rice	TC415954	IPR001080, IPR001450, IPR003095, IPR001623 has GO asignment(s)	osa-MIR399k_MI0001063	399	98.11	104	0	0	1102	1205	104	1	2e-49	188
Rice	TC446518		osa-MIR408_MI0001149	408	100	213	0	0	67	279	1	213	4e-109	385
Rice	CB683283		osa-MIR413_MI0001433	413	100	113	0	0	287	399	1	113	1e-54	205
Rice	TC405514		osa-MIR415_MI0001435	415	100	144	0	0	2248	2391	144	1	6e-71	260
Rice	CI742248	Calcineurin B-like protein	osa-MIR420_MI0001440	420	95.48	155	7	0	104	258	1	155	5e-68	248
Rice	TC414439	Disease resistance protein-like	osa-MIR439g_MI0001697	439	98.86	88	1	0	1035	1122	88	1	3e-39	154
Rice	TC429102	Os01g0540800 protein	osa-MIR439i_MI0001699	439	100	103	0	0	1964	2066	1	103	2e-48	187
Rice	TC429102	Os01g0540800 protein	osa-MIR439e_MI0001695	439	100	98	0	0	1963	2060	1	98	8e-46	178
Rice	TC429102	Os01g0540800 protein	osa-MIR439h_MI0001698	439	98.99	99	1	0	1962	2060	1	99	1e-44	174
Rice	TC429102	Os01g0540800 protein	osa-MIR439f_MI0001696	439	100	96	0	0	1965	2060	1	96	1e-44	174
Rice	TC429102	Os01g0540800 protein	osa-MIR439c_MI0001693	439	100	93	0	0	1968	2060	1	93	4e-43	168
Rice	TC429102	Os01g0540800 protein	osa-MIR439a_MI0001691	439	100	93	0	0	1968	2060	1	93	4e-43	168
Rice	TC429102	Os01g0540800 protein	osa-MIR439d_MI0001694	439	96.94	98	3	0	1963	2060	1	98	2e-41	163
Rice	TC429102	Os01g0540800 protein	osa-MIR439g_MI0001697	439	98.86	87	0	0	1971	2057	2	88	8e-40	158
Rice	CB661030	LigA	osa-MIR444b_MI0006974	444	100	138	0	0	367	504	1	138	3e-68	250
Rice	CI337728	Os08g0431700 protein	osa-MIR444e_MI0006977	444	100	140	0	0	148	287	1	140	1e-69	253
Rice	TC452988	MADS-box transcription factor 57	osa-MIR444d_MI0006976	444	100	143	0	0	192	334	1	143	7e-71	259
Rice	TC460955	MIKC-type MADS-box transcription factor WM30	osa-MIR444c_MI0006975	444	100	138	0	0	315	452	1	138	4e-68	250
Rice	TC462649	MADS-box transcription factor 23	osa-MIR444a_MI0001719	444	100	131	0	0	147	277	1	131	1e-64	237
Rice	TC467379	MIKC-type MADS-box transcription factor WM30	osa-MIR444c_MI0006975	444	100	138	0	0	183	320	1	138	6e-68	250
Rice	TC477533	MIKC-type MADS-box transcription factor WM30	osa-MIR444f_MI0006978	444	100	154	0	0	18	171	1	154	7e-77	279
Rice	CX100617	Os03g0129400 protein	osa-MIR528_MI0003201	528	100	88	0	0	121	208	1	88	2e-41	159
Rice	CX102069	Os03g0129400 protein	osa-MIR528_MI0003201	528	100	88	0	0	75	162	1	88	5e-41	159
Rice	TC435483	Os03g0129400 protein	osa-MIR528_MI0003201	528	100	88	0	0	81	168	1	88	5e-41	159
Rice	TC450786	Os03g0129400 protein	osa-MIR528_MI0003201	528	100	88	0	0	82	169	1	88	4e-41	159
Rice	CK082174	Cytochrome b	osa-MIR530_MI0003203	530	100	157	0	0	40	196	1	157	1e-78	284
Rice	TC431641	Phaseolus vulgaris nodulin 30	osa-MIR530_MI0003203	530	98.09	157	3	0	72	228	1	157	3e-74	269
Rice	TC483294	Chromosome chr8 scaffold_106, whole genome shotgun sequence	osa-MIR530_MI0003203	530	98.09	157	3	0	490	646	157	1	5e-74	269
Rice	TC479554	Pr1-like protein	osa-MIR531_MI0003204	531	98.77	81	1	0	369	449	1	81	1e-35	141
Rice	TC479554	Pr1-like protein	osa-MIR531b_MI0008222	531	97.1	69	2	0	376	444	1	69	5e-28	116
Rice	CT859070		osa-MIR535_MI0003505	535	100	94	0	0	147	240	1	94	4e-44	170
Rice	TC467503		osa-MIR806f_MI0005215	806	99.17	242	2	1	415	656	1	241	2e-119	419
Rice	TC413684	Chromosome chr14 scaffold_21, whole genome shotgun sequence	osa-MIR808_MI0005220	808	96.05	152	6	0	1269	1420	152	1	2e-67	248
Rice	TC406864	IPR002885, IPR008940, IPR008941 supported by AK103437	osa-MIR819a_MI0005252	819	95.2	162	6	2	2341	2502	1	125	1e-29	123
Rice	TC442127		osa-MIR819a_MI0005252	819	95.2	144	6	2	689	832	125	1	6e-40	156
Rice	CT845854		osa-MIR827b_MI0010568	827	97.1	138	2	1	147	284	1	136	1e-61	228
Rice	CT845854		osa-MIR827a_MI0010490	827	98.29	119	2	1	158	276	1	117	3e-51	194
Rice	TC426220		osa-MIR1317_MI0009714	1317	100	161	0	0	1271	1431	1	161	4e-80	291
Rice	CR279647	WD40-like beta propeller repeat protein	osa-MIR1318_MI0009715	1318	97.48	159	4	0	164	322	1	159	4e-74	269
Rice	TC453056		osa-MIR1318_MI0009715	1318	100	159	0	0	133	291	1	159	1e-79	288
Rice	TC421367	Non-specific lipid-transfer protein 1 precursor	osa-MIR1319_MI0009716	1319	100	121	0	0	1095	1215	121	1	2e-58	219
Rice	TC469841		osa-MIR1320_MI0009717	1320	100	96	0	0	261	356	1	96	1e-45	174
Rice	TC459672		osa-MIR1425_MI0006965	1425	100	102	0	0	202	303	1	102	9e-49	185
Rice	TC445517		osa-MIR1428d_MI0008238	1428	100	124	0	0	569	692	124	1	2e-60	224
Rice	TC445517		osa-MIR1428e_MI0008239	1428	100	110	0	0	981	1090	110	1	7e-53	199
Rice	TC425390	Deoxycytidine triphosphate deaminase	osa-MIR1430_MI0006970	1430	98.59	142	2	0	65	206	1	142	2e-67	248
Rice	CI627591		osa-MIR1431_MI0006971	1431	100	240	0	0	114	353	1	240	7e-124	434
Rice	TC431743		osa-MIR1431_MI0006971	1431	100	240	0	0	205	444	1	240	1e-123	434
Rice	TC448766		osa-MIR1431_MI0006971	1431	100	240	0	0	262	501	1	240	3e-123	434
Rice	CR279647	WD40-like beta propeller repeat protein	osa-MIR1432_MI0006972	1432	98.17	109	2	0	193	301	1	109	1e-49	188
Rice	TC453056		osa-MIR1432_MI0006972	1432	100	109	0	0	162	270	1	109	2e-52	197
Rice	CI660140	Os01g0184200 protein	osa-MIR1846e_MI0010547	1846	100	69	0	0	186	254	1	69	4e-31	125
Rice	CK043502	Os01g0184200 protein	osa-MIR1846e_MI0010547	1846	97.1	69	2	0	99	167	1	69	4e-28	116
Rice	NP1356338		osa-MIR1846d_MI0008223	1846	100	116	0	0	32	147	116	1	1e-56	210
Rice	NP653360		osa-MIR1846d_MI0008223	1846	100	116	0	0	32	147	116	1	4e-56	210
Rice	TC417666		osa-MIR1846e_MI0010547	1846	95.65	69	3	0	219	287	1	69	2e-26	111
Rice	TC423171	Os01g0184200 protein	osa-MIR1846e_MI0010547	1846	97.1	69	2	0	181	249	1	69	2e-27	116
Rice	TC440096	Os01g0184200 protein	osa-MIR1846e_MI0010547	1846	95.65	69	3	0	180	248	1	69	3e-26	111
Rice	TC441278	Os01g0184200 protein	osa-MIR1846e_MI0010547	1846	97.1	69	2	0	186	254	1	69	6e-28	116
Rice	TC443626	Os01g0184200 protein	osa-MIR1846e_MI0010547	1846	97.1	69	2	0	96	164	1	69	4e-28	116
Rice	TC467612	Os01g0184200 protein	osa-MIR1846e_MI0010547	1846	95.65	69	3	0	195	263	1	69	8e-27	111
Rice	NP1351100		osa-MIR1848_MI0008225	1848	96.83	69	2	1	13	81	1	63	2e-20	89.7
Rice	NP434627		osa-MIR1848_MI0008225	1848	95.24	69	3	1	13	81	1	63	1e-18	86
Rice	TC433263		osa-MIR1848_MI0008225	1848	95.24	69	3	1	552	620	63	1	1e-18	86
Rice	TC473191	Sodium	osa-MIR1850_MI0008227	1850	100	133	0	0	1025	1157	1	133	3e-65	241
Rice	TC419596		osa-MIR1858a_MI0008240	1858	100	200	0	0	434	633	200	1	7e-102	361
Rice	TC419596		osa-MIR1858b_MI0008241	1858	96.91	197	6	1	437	633	194	1	3e-87	313
Rice	CX113717	Carbonic anhydrase	osa-MIR1875_MI0008278	1875	99.6	252	1	0	282	533	1	252	2e-128	450
Rice	TC418050	IPR001765 has GO asignment(s)	osa-MIR1875_MI0008278	1875	100	252	0	0	1193	1444	1	252	9e-130	455
Rice	TC426220		osa-MIR1882e_MI0008292	1882	100	141	0	0	1282	1422	1	141	3e-69	255
Rice	TC426220		osa-MIR1882c_MI0008290	1882	97.69	132	3	1	1286	1417	1	130	1e-56	214
Rice	TC445672	Os09g0103400 protein	osa-MIR2055_MI0010489	2055	100	100	0	0	799	898	1	100	3e-47	181
Rice	TC469073		osa-MIR2096_MI0010556	2096	99.58	237	1	0	674	910	237	1	4e-120	423
Rice	EE591670		osa-MIR2118n_MI0011264	2118	100	179	0	0	105	283	1	179	1e-90	324
Rice	EG709456	Conserved protein	osa-MIR2118e_MI0011255	2118	100	177	0	0	109	285	1	177	9e-90	320
Rice	TC419936	Os04g0435200 protein	osa-MIR2118a_MI0011251	2118	100	179	0	0	47	225	1	179	4e-90	324
Rice	TC437437		osa-MIR2863b_MI0013033	2863	99.01	101	1	0	3435	3535	1	101	8e-46	178
Rice	TC439860	P-type ATPase	osa-MIR2863b_MI0013033	2863	97.03	102	3	1	721	822	1	101	6e-42	163
Rice	TC467700		osa-MIR2869_MI0013031	2869	100	161	0	0	621	781	1	161	1e-80	291
Rice	CK036181	Probable FKBP-type peptidyl-prolyl cis-trans isomerase 2, chloroplast precursor	osa-MIR2875_MI0013040	2875	97.53	81	2	0	134	214	1	81	1e-34	138
Rice	TC446894	Probable FKBP-type peptidyl-prolyl cis-trans isomerase 2, chloroplast precursor	osa-MIR2875_MI0013040	2875	100	81	0	0	200	280	1	81	2e-37	147
Rice	TC482822	Probable FKBP-type peptidyl-prolyl cis-trans isomerase 2, chloroplast precursor	osa-MIR2875_MI0013040	2875	97.53	81	2	0	303	383	1	81	3e-35	140
Rice	CI738422	Glycosyl transferase group 1	osa-MIR2878_MI0013043	2878	95.05	96	0	0	1	96	6	101	8e-46	174
Rice	NP451792		osa-MIR2924_MI0013266	2924	100	120	0	0	408	527	1	120	1e-58	217
Rice	CA753224		osa-MIR2925_MI0013267	2925	98.33	120	2	0	54	173	120	1	4e-56	208
Rice	CR280974		osa-MIR2925_MI0013267	2925	97.5	120	3	0	299	418	1	120	4e-54	203
Rice	TC443353		osa-MIR2925_MI0013267	2925	100	120	0	0	87	206	120	1	2e-58	217
Rice	TC445830		osa-MIR2925_MI0013267	2925	100	120	0	0	614	733	120	1	2e-58	217
Rice	TC445830		osa-MIR2925_MI0013267	2925	100	120	0	0	141	260	120	1	2e-58	217
Rice	TC446769		osa-MIR2925_MI0013267	2925	100	120	0	0	152	271	120	1	3e-58	217
Rice	TC452329		osa-MIR2925_MI0013267	2925	100	120	0	0	120	239	120	1	1e-58	217
Rice	TC468323		osa-MIR2925_MI0013267	2925	100	120	0	0	202	321	1	120	2e-58	217
Rice	TC421926		osa-MIR2927_MI0013269	2927	100	150	0	0	952	1101	150	1	2e-74	271
Rice	TC475714	Os02g0216600 protein	osa-MIR2928_MI0013270	2928	100	200	0	0	888	1087	200	1	2e-101	361
Rice	TC419620	Ubiquitin	osa-MIR3981_MI0017256	3981	98.41	126	2	0	3166	3291	1	126	2e-58	219
Rice	TC403229	Os08g0170200 protein	osa-MIR5071_MI0017942	5071	100	99	0	0	1290	1388	99	1	2e-46	179
Rice	NP1112099		osa-MIR5074_MI0017950	5074	96.32	136	5	0	303	438	136	1	3e-60	223
Rice	NP1429141		osa-MIR5074_MI0017950	5074	97.06	136	4	0	396	531	136	1	8e-62	228
Rice	TC435266		osa-MIR5074_MI0017950	5074	97.06	136	4	0	288	423	136	1	7e-62	228
Rice	TC465084	Kelch repeat-containing F-box family protein-like	osa-MIR5075_MI0017952	5075	100	488	0	0	726	1213	1	488	0	881
Rice	TC403580	Expressed protein	osa-MIR5077_MI0017965	5077	100	91	0	0	372	462	1	91	4e-42	165
Rice	TC414112		osa-MIR5080_MI0017970	5080	100	89	0	0	412	500	1	89	2e-41	161
Rice	EG713736		osa-MIR5506_MI0019024	5506	100	111	0	0	173	283	111	1	6e-54	201
Rice	NP1102498		osa-MIR5514_MI0019033	5514	100	104	0	0	14	117	1	104	3e-50	188
Rice	EG711197		osa-MIR5516_MI0019035	5516	100	95	0	0	38	132	1	95	1e-45	172
Rice	TC406953	Os03g0294700 protein	osa-MIR5531_MI0019051	5531	100	88	0	0	628	715	1	88	1e-40	159
Rice	TC447949		osa-MIR5535_MI0019056	5535	95.73	330	12	3	450	777	1	328	2e-147	513
Selaginella_moellendorffii	TC11725	Surface layer protein HAP50	smo-MIR156a_MI0006046	156	100	102	0	0	201	302	1	102	9e-50	185
Selaginella_moellendorffii	FE517477	Peptidyl-prolyl cis-trans isomerase	smo-MIR166a_MI0006053	166	100	145	0	0	204	348	1	145	4e-73	262
Selaginella_moellendorffii	TC11601	DNA topoisomerase 2	smo-MIR166a_MI0006053	166	100	145	0	0	212	356	1	145	7e-73	262
Selaginella_moellendorffii	TC4569		smo-MIR166b_MI0006054	166	100	136	0	0	446	581	1	136	5e-68	246
Selaginella_moellendorffii	TC6051	LOC495149 protein	smo-MIR166a_MI0006053	166	100	145	0	0	483	627	1	145	5e-73	262
Selaginella_moellendorffii	TC9731		smo-MIR166c_MI0006055	166	100	138	0	0	538	675	1	138	3e-69	250
Selaginella_moellendorffii	TC3352	Sfrs2-prov protein	smo-MIR171b_MI0006057	171	100	103	0	0	583	685	1	103	3e-50	187
Selaginella_moellendorffii	TC10120	Predicted protein	smo-MIR396_MI0006060	396	100	168	0	0	662	829	1	168	2e-85	304
Selaginella_moellendorffii	TC11727	Predicted protein	smo-MIR536_MI0006062	536	100	157	0	0	1498	1654	157	1	3e-79	284
Selaginella_moellendorffii	FE503549	Chromosome chr11 scaffold_13, whole genome shotgun sequence	smo-MIR1082b_MI0006066	1082	100	100	0	0	68	167	1	100	1e-48	181
Selaginella_moellendorffii	TC5133	Predicted protein	smo-MIR1082b_MI0006066	1082	100	100	0	0	205	304	1	100	2e-48	181
Selaginella_moellendorffii	TC8306	Chromosome 1 SCAF14749, whole genome shotgun sequence	smo-MIR1082a_MI0006065	1082	100	160	0	0	91	250	1	160	3e-81	289
Selaginella_moellendorffii	FE478831	Predicted protein	smo-MIR1083_MI0006067	1083	100	95	0	0	379	473	95	1	5e-46	172
Selaginella_moellendorffii	TC6522	Predicted protein	smo-MIR1083_MI0006067	1083	98.95	95	1	0	819	913	95	1	3e-44	167
Selaginella_moellendorffii	FE430409	Chromosome chr4 scaffold_32, whole genome shotgun sequence	smo-MIR1090_MI0006074	1090	96	98	2	0	425	522	1	98	8e-45	168
Selaginella_moellendorffii	TC12186	Gb|AAF15929.1	smo-MIR1090_MI0006074	1090	100	100	0	0	988	1087	100	1	2e-48	181
Selaginella_moellendorffii	TC4984	Chromosome chr5 scaffold_2, whole genome shotgun sequence	smo-MIR1090_MI0006074	1090	100	100	0	0	1097	1196	100	1	3e-48	181
Selaginella_moellendorffii	TC10309		smo-MIR1094a_MI0006078	1094	100	104	0	0	117	220	1	104	4e-51	188
Selaginella_moellendorffii	TC9498		smo-MIR1094a_MI0006078	1094	96.15	104	3	1	121	223	1	104	2e-44	167
Selaginella_moellendorffii	TC4418	Spermatid-specific protein T1 [Contains	smo-MIR1095a_MI0006081	1095	100	161	0	0	489	649	1	161	1e-81	291
Selaginella_moellendorffii	FE478617	Transcription initiation factor IIB 7	smo-MIR1102_MI0006089	1102	100	104	0	0	612	715	1	104	9e-51	188
Selaginella_moellendorffii	TC6834	Chromosome chr5 scaffold_64, whole genome shotgun sequence	smo-MIR1102_MI0006089	1102	100	104	0	0	469	572	1	104	2e-50	188
Selaginella_moellendorffii	TC1343	Chromosome chr2 scaffold_113, whole genome shotgun sequence	smo-MIR1106_MI0006093	1106	97.39	140	3	2	1893	2032	1	115	1e-35	140
Selaginella_moellendorffii	TC5738	Predicted protein	smo-MIR1106_MI0006093	1106	100	115	0	0	746	860	1	115	1e-56	208
Selaginella_moellendorffii	TC6078	Chromosome chr2 scaffold_113, whole genome shotgun sequence	smo-MIR1106_MI0006093	1106	100	115	0	0	42	156	115	1	8e-57	208
Sorghum_bicolor	CN132665		sbi-MIR156a_MI0001504	156	98.81	84	1	0	293	376	1	84	5e-38	147
Sorghum_bicolor	TC117191		sbi-MIR159_MI0001572	159	99.56	226	1	0	250	475	1	226	1e-114	403
Sorghum_bicolor	TC120001		sbi-MIR159_MI0001572	159	98.23	226	4	0	260	485	1	226	6e-111	390
Sorghum_bicolor	TC127624	Calcium channel alpha-1 subunit	sbi-MIR166a_MI0001500	166	100	108	0	0	955	1062	108	1	2e-52	196
Sorghum_bicolor	TC116620	EBNA-1 nuclear protein-like	sbi-MIR168_MI0001556	168	100	106	0	0	824	929	106	1	2e-51	192
Sorghum_bicolor	CD464114	O-acetyl transferase	sbi-MIR169m_MI0010878	169	100	92	0	0	74	165	1	92	3e-44	167
Sorghum_bicolor	TC112301	Complete genome	sbi-MIR169l_MI0010877	169	100	97	0	0	69	165	1	97	2e-46	176
Sorghum_bicolor	TC131359	Predicted protein	sbi-MIR169f_MI0001560	169	99.32	148	1	0	164	311	1	148	6e-73	262
Sorghum_bicolor	CF074338		sbi-MIR399f_MI0001545	399	96.67	120	4	0	132	251	120	1	6e-54	199
Sorghum_bicolor	TC119236		sbi-MIR408_MI0010901	408	99.51	205	1	0	120	324	1	205	2e-103	365
Sorghum_bicolor	CD205579		sbi-MIR437n_MI0010914	437	100	182	0	0	54	235	1	182	8e-93	329
Sorghum_bicolor	CB926109	Probable propionyl CoA carboxylase, beta subunit	sbi-MIR528_MI0013259	528	98.81	84	1	0	92	175	1	84	4e-38	147
Sorghum_bicolor	TC124262	Drosophila melanogaster GH13383p	sbi-MIR528_MI0013259	528	97.62	84	2	0	144	227	1	84	8e-37	143
Soybean	AW756919	PREDICTED	gma-MIR156d_MI0001770	156	100	151	0	0	130	280	1	151	7e-76	273
Soybean	BG650023	Homolog of Brachydanio rerio 'BCL-6 corepressor.	gma-MIR156b_MI0001790	156	100	120	0	0	217	336	1	120	5e-59	217
Soybean	BG650023	Homolog of Brachydanio rerio 'BCL-6 corepressor.	gma-MIR156f_MI0016559	156	98.11	106	2	0	226	331	1	106	1e-48	183
Soybean	TC472734	Chromosome chr14 scaffold_9, whole genome shotgun sequence	gma-MIR156c_MI0001772	156	100	185	0	0	1459	1643	185	1	1e-93	334
Soybean	TC480952		gma-MIR156a_MI0001784	156	100	122	0	0	143	264	1	122	6e-60	221
Soybean	TC484694		gma-MIR156c_MI0001772	156	95.14	185	9	0	382	566	1	185	1e-81	293
Soybean	BQ453148	Arabidopsis thaliana genomic DNA, chromosome 5, TAC clone	gma-MIR159b_MI0007206	159	100	186	0	0	35	220	1	186	7e-95	336
Soybean	BQ453148	Arabidopsis thaliana genomic DNA, chromosome 5, TAC clone	gma-MIR159f_MI0018658	159	96.11	180	7	0	37	216	1	180	8e-82	293
Soybean	TC442024	MATE efflux family protein	gma-MIR159a_MI0001773	159	99.53	214	1	0	304	517	1	214	6e-108	381
Soybean	TC442024	MATE efflux family protein	gma-MIR159e_MI0018657	159	95.26	208	7	0	308	515	2	209	1e-96	343
Soybean	TC442024	MATE efflux family protein	gma-MIR159d_MI0016581	159	100	103	0	0	358	460	1	103	2e-49	187
Soybean	CA801322		gma-MIR160_MI0001774	160	100	119	0	0	3	121	1	119	2e-58	215
Soybean	TC455115	Predicted protein	gma-MIR162c_MI0018659	162	100	119	0	0	620	738	119	1	5e-58	215
Soybean	TC455115	Predicted protein	gma-MIR162b_MI0017825	162	100	110	0	0	625	734	110	1	4e-53	199
Soybean	TC492311		gma-MIR162_MI0007208	162	100	102	0	0	291	392	1	102	5e-49	185
Soybean	TC437942	Predicted protein family PM-3	gma-MIR166j_MI0018661	166	100	168	0	0	165	332	1	168	1e-84	304
Soybean	TC453394		gma-MIR166b_MI0001776	166	100	167	0	0	203	369	1	167	3e-84	302
Soybean	TC463749	SAF domain protein precursor	gma-MIR166b_MI0001776	166	100	170	0	1	222	391	1	167	4e-81	291
Soybean	TC472288	Chromosome chr4 scaffold_6, whole genome shotgun sequence	gma-MIR166a_MI0001775	166	100	146	0	0	19	164	1	146	7e-73	264
Soybean	TC490138	Predicted protein	gma-MIR166e_MI0017831	166	100	110	0	0	366	475	1	110	3e-53	199
Soybean	CD411229		gma-MIR167j_MI0018686	167	100	78	0	0	446	523	78	1	4e-36	141
Soybean	CD411229		gma-MIR167g_MI0016548	167	100	78	0	0	446	523	78	1	4e-36	141
Soybean	GD682110		gma-MIR167h_MI0017914	167	99.34	151	1	0	22	172	1	151	2e-74	268
Soybean	GD682110		gma-MIR167f_MI0010726	167	100	109	0	0	9	117	109	1	3e-53	197
Soybean	GD682110		gma-MIR167e_MI0010725	167	98.17	109	2	0	9	117	109	1	1e-50	188
Soybean	TC440600		gma-MIR167a_MI0001777	167	100	119	0	0	243	361	1	119	3e-58	215
Soybean	TC444539		gma-MIR167c_MI0007210	167	100	375	0	0	202	576	1	375	0	677
Soybean	TC449854		gma-MIR167j_MI0018686	167	100	78	0	0	227	304	1	78	4e-36	141
Soybean	TC449854		gma-MIR167g_MI0016548	167	100	78	0	0	227	304	1	78	4e-36	141
Soybean	TC458463		gma-MIR167b_MI0001778	167	99.17	121	1	0	470	590	121	1	1e-57	214
Soybean	TC458463		gma-MIR167d_MI0010571	167	97.52	121	3	0	470	590	121	1	7e-55	205
Soybean	TC435392	ATP synthase protein 8	gma-MIR168_MI0001779	168	100	125	0	0	254	378	1	125	2e-61	226
Soybean	TC435392	ATP synthase protein 8	gma-MIR168b_MI0017835	168	98.18	110	2	0	261	370	1	110	2e-50	190
Soybean	AW596073	D5L protein	gma-MIR169f_MI0017836	169	96.47	164	0	0	1	164	7	170	4e-83	297
Soybean	CA953278	Transcriptional regulator, RpiR family	gma-MIR169a_MI0001791	169	100	121	0	0	70	190	1	121	8e-60	219
Soybean	CA937914	Glycoprotein	gma-MIR171a_MI0007213	171	100	102	0	0	198	299	1	102	3e-49	185
Soybean	FG992047		gma-MIR171j_MI0018641	171	100	153	0	0	115	267	1	153	1e-76	277
Soybean	BI320499		gma-MIR172b_MI0001781	172	100	153	0	0	271	423	1	153	6e-77	277
Soybean	BU084569		gma-MIR172a_MI0001780	172	100	159	0	0	81	239	1	159	3e-80	288
Soybean	BE475558	Chromosome undetermined SCAF14565 whole genome shotgun sequence	gma-MIR319b_MI0001783	319	99.52	208	1	0	195	402	1	208	3e-105	370
Soybean	BG237979	Predicted protein	gma-MIR319c_MI0001789	319	100	221	0	0	112	332	1	221	8e-114	399
Soybean	TC444896	Transcription regulator	gma-MIR319a_MI0001782	319	100	207	0	0	147	353	1	207	7e-106	374
Soybean	TC453603	Fe2+-dicitrate sensor, membrane component	gma-MIR319c_MI0001789	319	99.1	221	2	0	161	381	1	221	9e-111	390
Soybean	TC453603	Fe2+-dicitrate sensor, membrane component	gma-MIR319g_MI0018672	319	95.96	213	6	3	167	377	1	198	3e-78	282
Soybean	BG653184		gma-MIR394b_MI0016577	394	100	104	0	0	12	115	1	104	2e-50	188
Soybean	BU082875	Isoform 2 of Q9VLL0	gma-MIR394b_MI0016577	394	100	104	0	0	74	177	1	104	2e-50	188
Soybean	TC445383		gma-MIR396b_MI0001786	396	100	126	0	0	183	308	1	126	4e-62	228
Soybean	TC445383		gma-MIR396d_MI0016503	396	98.15	108	2	0	193	300	1	108	1e-49	187
Soybean	TC448560	Predicted protein	gma-MIR396a_MI0001785	396	100	140	0	0	173	312	1	140	1e-69	253
Soybean	TC448560	Predicted protein	gma-MIR396i_MI0018680	396	95.56	135	6	0	176	310	1	135	9e-59	217
Soybean	TC426286		gma-MIR398c_MI0017847	398	100	110	0	0	36	145	1	110	3e-53	199
Soybean	TC490145		gma-MIR398b_MI0001788	398	97.78	135	3	0	32	166	1	135	8e-63	230
Soybean	TC490145		gma-MIR398a_MI0001787	398	98.28	119	2	1	48	166	1	116	7e-51	190
Soybean	TC423377	Os02g0653300 protein	gma-MIR408b_MI0018648	408	100	133	0	1	26	158	1	132	5e-63	232
Soybean	TC444621		gma-MIR408a_MI0018647	408	100	133	0	0	114	246	1	133	1e-65	241
Soybean	TC444621		gma-MIR408c_MI0018649	408	96.03	126	3	1	121	244	1	126	3e-54	203
Soybean	TC483253		gma-MIR408b_MI0018648	408	100	132	0	0	173	304	1	132	3e-65	239
Soybean	CA935176		gma-MIR482a_MI0007218	482	100	95	0	0	54	148	1	95	1e-45	172
Soybean	TC442585	TonB-like precursor	gma-MIR482d_MI0018681	482	97.89	95	2	0	71	165	1	95	1e-42	163
Soybean	TC442585	TonB-like precursor	gma-MIR482b_MI0016527	482	100	69	0	0	84	152	1	69	3e-31	125
Soybean	TC452566		gma-MIR482d_MI0018681	482	97.9	94	1	0	162	255	1	94	3e-43	165
Soybean	TC452566		gma-MIR482b_MI0016527	482	97.1	69	2	0	175	243	1	69	2e-28	116
Soybean	TC473728		gma-MIR482d_MI0018681	482	96.85	97	3	2	74	170	1	95	3e-37	145
Soybean	TC473728		gma-MIR482b_MI0016527	482	100	70	0	1	88	157	1	69	4e-29	118
Soybean	TC426913	Predicted protein	gma-MIR1507b_MI0010573	1507	100	98	0	0	525	622	1	98	1e-46	178
Soybean	TC457728	Predicted protein	gma-MIR1507a_MI0007219	1507	100	107	0	0	521	627	1	107	2e-51	194
Soybean	EV272455		gma-MIR1508b_MI0010574	1508	100	95	0	0	131	225	1	95	3e-45	172
Soybean	EV272455		gma-MIR1508a_MI0007220	1508	97.89	95	2	0	131	225	1	95	2e-42	163
Soybean	TC446790		gma-MIR1508a_MI0007220	1508	100	95	0	0	152	246	1	95	4e-45	172
Soybean	TC446790		gma-MIR1508b_MI0010574	1508	97.89	95	2	0	152	246	1	95	2e-42	163
Soybean	BI785214		gma-MIR1509a_MI0007221	1509	100	111	0	0	12	122	1	111	4e-54	201
Soybean	CB063582	L6tr	gma-MIR1510b_MI0010575	1510	100	94	0	0	25	118	1	94	6e-45	170
Soybean	TC451622	L6tr	gma-MIR1510b_MI0010575	1510	96.81	91	0	0	2	92	4	94	3e-43	165
Soybean	TC457552		gma-MIR1510a_MI0007222	1510	98.92	93	1	0	117	209	1	93	9e-43	163
Soybean	GR826744	Chromosome undetermined scaffold_59, whole genome shotgun sequence	gma-MIR1513b_MI0017856	1513	100	70	0	0	52	121	1	70	7e-32	127
Soybean	TC455287	Ran GTPase-activating protein 1	gma-MIR1514a_MI0007226	1514	100	99	0	0	182	280	1	99	1e-47	179
Soybean	FK396336	Cytochrome c oxidase subunit I	gma-MIR2107_MI0010576	2107	100	54	0	0	13	66	1	54	2e-23	98.7
Soybean	GE132773	50S ribosomal protein L24, chloroplast precursor	gma-MIR2107_MI0010576	2107	98.14	55	1	1	195	249	54	1	4e-20	87.8
Soybean	TC446323		gma-MIR2107_MI0010576	2107	100	54	0	0	15	68	1	54	4e-23	98.7
Soybean	AW351184	Elongation factor 1-alpha	gma-MIR2108a_MI0010577	2108	100	58	0	0	128	185	58	1	3e-25	105
Soybean	AW458532	Beta-amyrin synthase	gma-MIR2108a_MI0010577	2108	100	58	0	0	328	385	1	58	2e-25	105
Soybean	EH222473	ATP-dependent RNA helicase-like protein	gma-MIR2108a_MI0010577	2108	100	58	0	0	71	128	58	1	4e-25	105
Soybean	EV266079	Chloroplast 50S ribosomal protein L2	gma-MIR2108a_MI0010577	2108	98.28	58	1	0	266	323	1	58	9e-24	100
Soybean	FK274959		gma-MIR2108a_MI0010577	2108	100	58	0	0	110	167	1	58	1e-25	105
Soybean	TC421856	Elongation factor 1-alpha	gma-MIR2108a_MI0010577	2108	100	58	0	0	1611	1668	1	58	9e-25	105
Soybean	TC424161		gma-MIR2108a_MI0010577	2108	100	58	0	0	624	681	1	58	4e-25	105
Soybean	TC438647	Elongation factor 1-alpha	gma-MIR2108a_MI0010577	2108	100	58	0	0	421	478	1	58	4e-25	105
Soybean	TC461875	Elongation factor 1-alpha	gma-MIR2108b_MI0010578	2108	100	67	0	0	65	131	67	1	3e-30	122
Soybean	TC463850	Syntaxin-like protein	gma-MIR2108a_MI0010577	2108	100	58	0	0	232	289	1	58	2e-25	105
Soybean	TC464462	Elongation factor 1-alpha	gma-MIR2108a_MI0010577	2108	100	58	0	0	731	788	1	58	4e-25	105
Soybean	TC469772	Elongation factor 1-alpha	gma-MIR2108b_MI0010578	2108	100	67	0	0	1286	1352	1	67	1e-29	122
Soybean	TC475392	KH, type 1	gma-MIR2108a_MI0010577	2108	96.55	56	0	0	28	83	58	3	2e-24	102
Soybean	TC479176	Elongation factor 1-alpha	gma-MIR2108a_MI0010577	2108	96.55	56	0	0	381	436	1	56	3e-24	102
Soybean	TC486381	Elongation factor 1-alpha	gma-MIR2108a_MI0010577	2108	100	58	0	0	607	664	1	58	4e-25	105
Soybean	TC477871		gma-MIR2109_MI0010579	2109	100	71	0	0	31	101	1	71	2e-32	129
Soybean	FG992054	Drug	gma-MIR2118a_MI0017849	2118	100	170	0	0	40	209	1	170	7e-86	307
Soybean	TC434936	Predicted protein	gma-MIR2118b_MI0017850	2118	100	110	0	0	143	252	1	110	2e-53	199
Soybean	TC451619		gma-MIR2118b_MI0017850	2118	100	110	0	0	30	139	1	110	2e-53	199
Soybean	TC435718		gma-MIR3522_MI0018650	3522	100	87	0	0	98	184	1	87	6e-41	158
Soybean	TC425684	Chromosome chr14 scaffold_190, whole genome shotgun sequence	gma-MIR4409_MI0016569	4409	100	61	0	0	479	539	1	61	1e-26	111
Soybean	TC435186		gma-MIR4412_MI0016578	4412	100	88	0	0	90	177	1	88	2e-41	159
Soybean	BW657280	Transcriptional regulator, MarR family	gma-MIR4414_MI0016583	4414	100	128	0	0	164	291	1	128	4e-63	232
Soybean	TC428562	Transcriptional regulator, MarR family	gma-MIR4414_MI0016583	4414	100	128	0	0	563	690	1	128	8e-63	232
Soybean	BM308027		gma-MIR4994_MI0017860	4994	98.9	91	1	0	208	298	1	91	1e-41	159
Soybean	TC432543		gma-MIR4996_MI0017862	4996	100	190	0	0	14	203	1	190	7e-97	343
Soybean	TC478547		gma-MIR4996_MI0017862	4996	100	190	0	0	2	191	1	190	9e-97	343
Soybean	BM094464	Chromosome undetermined scaffold_52, whole genome shotgun sequence	gma-MIR5032_MI0017903	5032	98.01	151	3	0	55	205	1	151	2e-71	259
Soybean	TC438570	Uncharacterized protein At2g07739.1	gma-MIR5032_MI0017903	5032	98.01	151	3	0	173	323	151	1	4e-71	259
Soybean	TC451566		gma-MIR5038a_MI0017913	5038	98.01	151	3	0	424	574	1	151	3e-71	259
Soybean	TC451566		gma-MIR5038b_MI0018630	5038	100	75	0	0	482	556	1	75	3e-34	136
Soybean	TC454815	Imp biosynthesis protein	gma-MIR5368_MI0018621	5368	95.85	170	7	1	198	367	169	1	4e-74	268
Soybean	TC425684	Chromosome chr14 scaffold_190, whole genome shotgun sequence	gma-MIR5372_MI0018628	5372	100	65	0	0	346	410	1	65	9e-29	118
Soybean	TC479616	NADH-ubiquinone oxidoreductase chain 5	gma-MIR5667_MI0019261	5667	100	88	0	0	176	263	1	88	1e-41	159
Soybean	TC443643		gma-MIR5668_MI0019262	5668	100	113	0	0	717	829	113	1	9e-55	205
Soybean	TC433189	PugilistDominant	gma-MIR5675_MI0019272	5675	100	251	0	0	285	535	251	1	7e-130	453
Spruce	DR468340	Glutamate--cysteine ligase catalytic subunit (EC 6.3.2.2), partial (1%)	pab-MIR160b_MI0016117	160	100	116	0	0	398	513	116	1	1e-57	210
Spruce	TC164477	Uracil-DNA glycosylase	pab-MIR160a_MI0016116	160	100	106	0	0	256	361	1	106	6e-52	192
Spruce	TC132532	SJCHGC05709 protein	pab-MIR166b_MI0016119	166	100	129	0	0	618	746	1	129	1e-64	233
Spruce	TC162335		pab-MIR166a_MI0016118	166	100	90	0	0	117	206	1	90	3e-43	163
Spruce	EX396486		pab-MIR395_MI0016121	395	100	103	0	0	26	128	1	103	9e-51	187
Spruce	EX431337	Chromosome undetermined scaffold_16 whole genome shotgun sequence	pab-MIR396b_MI0016123	396	100	116	0	0	310	425	1	116	1e-57	210
Spruce	TC155268		pab-MIR396c_MI0016124	396	100	143	0	0	532	674	1	143	5e-72	259
Spruce	TC165920	Mll5 protein	pab-MIR396a_MI0016122	396	100	100	0	0	131	230	1	100	8e-49	181
Spruce	TC166502		pab-MIR396c_MI0016124	396	100	143	0	0	518	660	1	143	5e-72	259
Spruce	TC161900		pab-MIR397_MI0016125	397	100	134	0	0	93	226	1	134	1e-67	242
Spruce	CO253950		pab-MIR482b_MI0016127	482	100	121	0	0	644	764	121	1	3e-60	219
Spruce	DR574833		pab-MIR482b_MI0016127	482	100	121	0	0	607	727	121	1	3e-60	219
Spruce	TC133529	Predicted protein	pab-MIR482b_MI0016127	482	99.17	121	1	0	184	304	1	121	1e-58	214
Spruce	TC136824		pab-MIR482a_MI0016126	482	98.31	118	2	0	144	261	1	118	1e-55	205
Spruce	TC145418		pab-MIR482b_MI0016127	482	100	121	0	0	80	200	1	121	3e-60	219
Spruce	TC149068		pab-MIR482b_MI0016127	482	100	121	0	0	70	190	1	121	3e-60	219
Spruce	TC156328		pab-MIR482c_MI0016128	482	100	137	0	0	13	149	1	137	5e-69	248
Spruce	TC160192	Resistance protein PLTR	pab-MIR482a_MI0016126	482	98.31	118	2	0	49	166	1	118	4e-56	205
Spruce	TC162739	MGC115225 protein	pab-MIR482a_MI0016126	482	100	118	0	0	53	170	1	118	1e-58	214
Spruce	TC163390		pab-MIR482d_MI0016120	482	100	97	0	0	492	588	97	1	2e-47	176
Spruce	TC167991	Cysteinyl-tRNA synthetase	pab-MIR482b_MI0016127	482	100	121	0	0	52	172	1	121	5e-60	219
Spruce	ES663083	At1g23850	pab-MIR535_MI0016129	535	100	129	0	0	246	374	1	129	1e-64	233
Spruce	TC142242	Predicted protein	pab-MIR947_MI0016130	947	100	133	0	0	125	257	1	133	8e-67	241
Spruce	TC168255	Ferredoxin, 4Fe-4S	pab-MIR950_MI0016094	950	100	438	0	0	1	438	1	438	0	791
Spruce	TC159782		pab-MIR951_MI0016131	951	100	108	0	0	76	183	1	108	3e-53	196
Spruce	TC150649		pab-MIR1311_MI0016132	1311	100	88	0	0	799	886	88	1	3e-42	159
Spruce	TC164265		pab-MIR1863_MI0016133	1863	100	144	0	0	551	694	144	1	2e-72	260
Spruce	TC129090	CC-NBS-LRR resistance-like protein	pab-MIR3693_MI0016095	3693	98.41	126	2	0	2	127	1	126	4e-60	219
Spruce	CO219198	Type IV secretion/conjugal transfer ATPase VirB4 family	pab-MIR3694_MI0016096	3694	98.59	71	1	0	501	571	71	1	1e-31	123
Spruce	EX379118	SSU ribosomal protein S14P	pab-MIR3694_MI0016096	3694	100	71	0	0	130	200	1	71	4e-33	129
Spruce	FD739801	Cold acclimation protein COR413-TM1	pab-MIR3695_MI0016097	3695	100	112	0	0	118	229	1	112	2e-55	203
Spruce	TC134220		pab-MIR3696_MI0016098	3696	100	127	0	0	355	481	1	127	3e-63	230
Spruce	TC142299		pab-MIR3697_MI0016099	3697	98.95	95	1	0	163	257	1	95	2e-44	167
Spruce	TC152265		pab-MIR3698_MI0016100	3698	100	102	0	0	289	390	102	1	6e-50	185
Spruce	TC140138	Predicted protein	pab-MIR3699_MI0016101	3699	100	77	0	0	149	225	1	77	3e-36	140
Spruce	TC142737	Predicted protein	pab-MIR3699_MI0016101	3699	100	77	0	0	156	232	1	77	2e-36	140
Spruce	EX343185		pab-MIR3700_MI0016102	3700	100	78	0	0	281	358	1	78	7e-37	141
Spruce	EX369017		pab-MIR3700_MI0016102	3700	100	78	0	0	217	294	1	78	7e-37	141
Spruce	TC138658		pab-MIR3700_MI0016102	3700	100	78	0	0	61	138	1	78	6e-37	141
Spruce	CO225835	At1g19900/F6F9_4	pab-MIR3701_MI0016103	3701	100	195	0	0	305	499	195	1	1e-100	352
Spruce	TC162430		pab-MIR3701_MI0016103	3701	97.44	195	5	0	364	558	1	195	2e-93	329
Spruce	TC171019	Permease YjgP/YjgQ	pab-MIR3701_MI0016103	3701	95.9	195	8	0	477	671	1	195	2e-89	316
Spruce	DR571316		pab-MIR3702_MI0016104	3702	100	107	0	0	19	125	1	107	1e-52	194
Spruce	EX312498	Resistance gene homolog,	pab-MIR3703_MI0016105	3703	100	123	0	0	133	255	1	123	3e-61	223
Spruce	TC153767	NBS/LRR	pab-MIR3703_MI0016105	3703	100	123	0	0	9	131	1	123	5e-61	223
Spruce	TC136824	Complete genome	pab-MIR3704_MI0016106	3704	97.46	118	3	0	347	464	118	1	4e-54	199
Spruce	TC160192	Resistance protein PLTR	pab-MIR3704_MI0016106	3704	98.31	118	2	0	252	369	118	1	4e-56	205
Spruce	TC162739	MGC115225 protein	pab-MIR3704_MI0016106	3704	99.15	118	1	0	256	373	118	1	5e-57	208
Spruce	TC161536	TIR/P-loop/LRR	pab-MIR3705_MI0016107	3705	100	135	0	0	674	808	1	135	1e-67	244
Spruce	TC128001		pab-MIR3706_MI0016108	3706	100	89	0	0	17	105	1	89	8e-43	161
Spruce	TC143748		pab-MIR3707_MI0016109	3707	100	97	0	0	568	664	1	97	5e-47	176
Spruce	TC140778		pab-MIR3708_MI0016110	3708	100	95	0	0	402	496	1	95	5e-46	172
Spruce	TC163598		pab-MIR3708_MI0016110	3708	100	95	0	0	382	476	1	95	5e-46	172
Spruce	TC152261		pab-MIR3709a_MI0016111	3709	100	96	0	0	141	236	1	96	9e-47	174
Spruce	TC152958	Endomembrane protein 70 containing protein, expressed	pab-MIR3709b_MI0016112	3709	100	96	0	0	1157	1252	1	96	2e-46	174
Spruce	FD735299	Chromosome chr13 scaffold_45, whole genome shotgun sequence	pab-MIR3710_MI0016113	3710	100	135	0	0	91	225	1	135	8e-68	244
Spruce	TC130455		pab-MIR3711_MI0016114	3711	97.74	130	0	0	179	308	1	130	5e-65	235
Spruce	DR577233		pab-MIR3712_MI0016115	3712	100	69	0	0	81	149	69	1	2e-32	125
Spruce	TC127627		pab-MIR3712_MI0016115	3712	100	69	0	0	197	265	1	69	5e-32	125
Sugarcane	TC152883	Predicted protein	sof-MIR156_MI0001754	156	100	137	0	0	204	340	1	137	4e-69	248
Sugarcane	CA229394	Predicted mutarotase	sof-MIR159c_MI0001760	159	100	238	0	0	95	332	1	238	5e-124	430
Sugarcane	CA238586	Oxidoreductase	sof-MIR159e_MI0001759	159	100	264	0	0	206	469	1	264	4e-138	477
Sugarcane	CA238586	Oxidoreductase	sof-MIR159a_MI0001756	159	98.11	266	4	2	205	469	1	265	7e-129	446
Sugarcane	CA238586	Oxidoreductase	sof-MIR159b_MI0001757	159	98.12	267	3	3	205	469	1	266	2e-128	444
Sugarcane	CA238586	Oxidoreductase	sof-MIR159d_MI0001758	159	96.98	266	7	2	205	469	1	265	1e-124	432
Sugarcane	TC119061		sof-MIR159a_MI0001756	159	100	265	0	0	217	481	1	265	2e-138	479
Sugarcane	TC119061		sof-MIR159d_MI0001758	159	98.49	265	4	0	217	481	1	265	5e-133	461
Sugarcane	TC119061		sof-MIR159b_MI0001757	159	98.5	266	3	1	217	481	1	266	2e-132	459
Sugarcane	TC119061		sof-MIR159e_MI0001759	159	98.11	265	4	2	218	481	1	264	4e-128	444
Sugarcane	TC137844	Transcription initiation factor TFIID subunit 8	sof-MIR159a_MI0001756	159	95.09	252	0	0	1	252	14	265	2e-131	455
Sugarcane	TC123947	Predicted protein	sof-MIR167a_MI0001761	167	100	188	0	0	104	291	1	188	9e-97	340
Sugarcane	TC123947	Predicted protein	sof-MIR167b_MI0001762	167	99.47	188	1	0	104	291	1	188	4e-95	334
Sugarcane	CA123434	Dopamine beta hydroxylase	sof-MIR168a_MI0001763	168	100	104	0	0	164	267	1	104	3e-51	188
Sugarcane	CA123434	Dopamine beta hydroxylase	sof-MIR168b_MI0001764	168	99.03	106	1	3	162	267	1	103	1e-43	163
Sugarcane	CA156827		sof-MIR168a_MI0001763	168	100	104	0	0	132	235	1	104	3e-51	188
Sugarcane	CA156827		sof-MIR168b_MI0001764	168	99.03	106	1	3	130	235	1	103	1e-43	163
Sugarcane	CF576659	Tetratricopeptide TPR_2 repeat protein	sof-MIR168a_MI0001763	168	97.12	102	1	0	156	257	1	102	1e-48	179
Sugarcane	CF576659	Tetratricopeptide TPR_2 repeat protein	sof-MIR168b_MI0001764	168	96.11	104	2	3	154	257	1	101	6e-41	154
Sugarcane	TC137276		sof-MIR168a_MI0001763	168	100	104	0	0	551	654	104	1	4e-51	188
Sugarcane	TC137276		sof-MIR168b_MI0001764	168	99.03	106	1	3	551	656	103	1	1e-43	163
Sugarcane	CA240723		sof-MIR396_MI0001755	396	100	134	0	0	61	194	1	134	1e-67	242
Sugarcane	CA098957	Rhodanese-like protein	sof-MIR408d_MI0001768	408	100	215	0	0	82	296	1	215	2e-111	389
Sugarcane	TC114297		sof-MIR408a_MI0001765	408	100	283	0	0	152	434	1	283	3e-148	511
Sugarcane	TC114297		sof-MIR408c_MI0001767	408	98.25	286	2	1	152	434	1	286	2e-142	491
Sugarcane	TC114297		sof-MIR408e_MI0001769	408	98.23	283	5	0	152	434	1	283	3e-141	488
Sugarcane	TC114297		sof-MIR408b_MI0001766	408	97.9	286	3	1	152	434	1	286	3e-141	488
Sugarcane	TC115118		sof-MIR408c_MI0001767	408	95.1	286	10	4	276	559	1	284	3e-128	444
Sugarcane	TC150558	Trehalose operon repressor	sof-MIR408d_MI0001768	408	100	215	0	0	90	304	1	215	3e-111	389
Tall_Fescue	TC16625	Squamosa promoter-binding-like protein 14	far-MIR156b_MI0016615	156	100	180	0	0	402	581	180	1	1e-92	325
Tall_Fescue	TC16625	Squamosa promoter-binding-like protein 14	far-MIR156a_MI0016609	156	100	180	0	0	402	581	180	1	1e-92	325
Tall_Fescue	TC18865	Transcriptional regulator, LysR family	far-MIR159_MI0016603	159	98.5	200	3	0	241	440	1	200	3e-99	347
Tall_Fescue	DT712885	26S protease regulatory subunit 4 homolog	far-MIR160_MI0016604	160	100	148	0	0	481	628	1	148	3e-75	268
Tall_Fescue	DT700989	NAC transcription factor	far-MIR164b_MI0016617	164	100	102	0	0	447	548	102	1	2e-50	185
Tall_Fescue	DT700989	NAC transcription factor	far-MIR164a_MI0016611	164	100	102	0	0	447	548	102	1	2e-50	185
Tall_Fescue	DT680214	Class III HD-Zip protein 8	far-MIR166_MI0016616	166	100	134	0	0	1	134	134	1	1e-67	242
Tall_Fescue	DT695606		far-MIR169_MI0016612	169	100	150	0	0	1	150	1	150	2e-76	271
Tall_Fescue	TC16576		far-MIR171_MI0016605	171	100	130	0	0	161	290	1	130	1e-65	235
Tall_Fescue	TC22732	Predicted protein	far-MIR396_MI0016610	396	100	170	0	0	131	300	1	170	3e-87	307
Tall_Fescue	DT700269	Cold-induced thioredoxin domain-containing protein	far-MIR437_MI0016613	437	100	160	0	0	201	360	1	160	8e-82	289
Tall_Fescue	TC16625	Squamosa promoter-binding-like protein 14	far-MIR529_MI0016614	529	95.83	120	2	1	456	572	120	1	2e-52	192
Tall_Fescue	DT703157	RNAse E	far-MIR1119_MI0016606	1119	100	146	0	0	324	469	1	146	3e-74	264
Tall_Fescue	DT715217	Chemotaxis protein CheY	far-MIR1122_MI0016607	1122	100	300	0	0	121	420	300	1	8e-158	542
Tall_Fescue	DT709063	Receptor-like protein kinase-like protein	far-MIR1134_MI0016608	1134	100	240	0	0	301	540	1	240	3e-125	434
Tomato	DB708800	NADH-ubiquinone oxidoreductase chain 2	sly-MIR156a_MI0009971	156	100	100	0	0	80	179	1	100	2e-49	181
Tomato	EG553913		sly-MIR159_MI0009974	159	100	178	0	1	126	303	1	177	2e-88	313
Tomato	TC243535	Chromosome chr9 scaffold_7, whole genome shotgun sequence	sly-MIR172a_MI0009976	172	100	106	0	0	363	468	1	106	5e-52	192
Tomato	DB684524	Cytochrome c oxidase subunit I	sly-MIR399_MI0009979	399	100	71	0	0	38	108	1	71	2e-33	129
Tomato	AI485229	Cna B domain protein precursor	sly-MIR482_MI0018482	482	100	92	0	0	1	92	1	92	1e-44	167
Tomato	BP888371		sly-MIR5304_MI0018481	5304	100	141	0	0	128	268	1	141	2e-71	255
Wheat	CA484819	Acyl-CoA synthetase	tae-MIR159b_MI0006171	159	100	255	0	0	231	485	1	255	6e-133	461
Wheat	TC409310	von Willebrand factor (VWF) type A domain	tae-MIR159a_MI0006170	159	100	177	0	0	258	434	1	177	2e-90	320
Wheat	CJ641547	Viral protease and RNA polymerase	tae-MIR160_MI0006172	160	100	148	0	0	388	535	1	148	6e-75	268
Wheat	CA704421	efflux ABC transporter permease protein	tae-MIR164_MI0006173	164	100	156	0	0	8	163	1	156	3e-79	282
Wheat	CK209889		tae-MIR167_MI0006174	167	95.37	108	5	0	362	469	1	108	7e-46	172
Wheat	CK209889		tae-MIR167b_MI0016456	167	100	90	0	0	362	451	1	90	4e-43	163
Wheat	CK209908	Predicted protein	tae-MIR167_MI0006174	167	100	108	0	0	358	465	1	108	6e-53	196
Wheat	CK209908	Predicted protein	tae-MIR167b_MI0016456	167	96.67	90	3	0	358	447	1	90	8e-39	149
Wheat	BJ275219		tae-MIR171b_MI0016468	171	100	138	0	0	329	466	138	1	2e-69	250
Wheat	CD910903		tae-MIR171a_MI0006175	171	100	130	0	0	77	206	1	130	4e-65	235
Wheat	TC407332	Glycosyl transferase, group 1	tae-MIR319_MI0016453	319	100	211	0	0	1	211	1	211	7e-109	381
Wheat	CV763592	Vacuolar protein sorting-associated protein 27	tae-MIR395a_MI0016463	395	100	77	0	0	90	166	1	77	3e-36	140
Wheat	TC444493	Expressed protein	tae-MIR398_MI0016466	398	100	120	0	0	969	1088	120	1	2e-59	217
Wheat	TC387541	CENP-C	tae-MIR399_MI0006176	399	100	126	0	0	77	202	1	126	1e-62	228
Wheat	TC461502	Prolyl 3-hydroxylase 3 precursor	tae-MIR408_MI0006177	408	100	187	0	0	48	234	1	187	8e-96	338
Wheat	TC399203	MIKC-type MADS-box transcription factor WM32A	tae-MIR444_MI0006178	444	100	426	0	0	61	486	1	426	0	769
Wheat	TC459904	Circadian oscillating polypeptide COP23 precursor	tae-MIR1117_MI0006179	1117	99.15	118	0	1	39	155	1	118	6e-56	205
Wheat	CA635339		tae-MIR1118_MI0006180	1118	100	140	0	0	61	200	140	1	1e-70	253
Wheat	CA670378		tae-MIR1118_MI0006180	1118	100	140	0	0	69	208	140	1	1e-70	253
Wheat	TC369361	Calmodulin TaCaM2-1	tae-MIR1118_MI0006180	1118	100	140	0	0	918	1057	1	140	3e-70	253
Wheat	TC370181	Calmodulin TaCaM2-3	tae-MIR1118_MI0006180	1118	100	140	0	0	835	974	1	140	3e-70	253
Wheat	CA633194	LigA	tae-MIR1119_MI0006181	1119	96.02	201	7	4	83	283	176	1	3e-61	223
Wheat	CA635234	Os03g0718400 protein	tae-MIR1119_MI0006181	1119	95.45	201	7	5	107	306	176	1	3e-59	215
Wheat	CA663170	Os02g0265100 protein	tae-MIR1119_MI0006181	1119	96.02	201	7	4	98	298	176	1	2e-61	223
Wheat	CK200183	LigA	tae-MIR1119_MI0006181	1119	96.59	183	6	1	161	343	176	1	2e-76	273
Wheat	TC369858	Flagellar associated protein	tae-MIR1119_MI0006181	1119	97.16	183	5	1	576	758	1	176	7e-78	279
Wheat	TC376942	PE-PGRS family protein	tae-MIR1119_MI0006181	1119	100	176	0	0	517	692	1	176	8e-90	318
Wheat	TC377097	Fibroin 1	tae-MIR1119_MI0006181	1119	99.43	183	1	3	427	609	176	1	1e-80	288
Wheat	TC379547	Fibroin 1	tae-MIR1119_MI0006181	1119	98.86	183	2	3	353	535	176	1	2e-79	284
Wheat	TC396004	Fibroin 3	tae-MIR1119_MI0006181	1119	100	176	0	0	308	483	176	1	7e-90	318
Wheat	TC412967	Stem-specific protein	tae-MIR1119_MI0006181	1119	96.02	201	7	4	524	724	1	176	5e-61	223
Wheat	TC428177	Os09g0484200 protein	tae-MIR1119_MI0006181	1119	98.86	183	2	3	541	723	1	176	5e-79	282
Wheat	TC431010	DEAD/DEAH box helicase	tae-MIR1119_MI0006181	1119	99.43	183	1	3	183	365	1	176	8e-81	288
Wheat	TC436121		tae-MIR1119_MI0006181	1119	97.16	183	5	1	273	455	1	176	4e-78	279
Wheat	TC439372	LigA	tae-MIR1119_MI0006181	1119	97.16	183	5	1	175	357	176	1	3e-78	279
Wheat	TC439623	ORF1	tae-MIR1119_MI0006181	1119	97.73	180	1	3	338	517	4	176	4e-79	282
Wheat	TC443826	Predicted protein	tae-MIR1119_MI0006181	1119	96.02	201	7	4	132	332	176	1	3e-61	223
Wheat	TC402266	DnaJ domain containing protein, expressed	tae-MIR1121_MI0006183	1121	98.98	99	1	1	660	758	98	1	3e-44	167
Wheat	CJ654792		tae-MIR1122_MI0006184	1122	100	295	0	0	56	350	1	295	1e-154	533
Wheat	CA599179	Dehydrodolichyl diphosphate synthase	tae-MIR1124_MI0006186	1124	100	129	0	0	33	161	1	129	1e-64	233
Wheat	CK218082	Os01g0321700 protein	tae-MIR1124_MI0006186	1124	100	130	0	1	599	728	129	1	3e-62	226
Wheat	GH732999	Phage late control D	tae-MIR1124_MI0006186	1124	98.45	132	2	3	52	183	1	129	9e-56	205
Wheat	TC382030	Rab-like GTP-binding protein 1B	tae-MIR1124_MI0006186	1124	97.67	130	3	1	612	741	129	1	2e-58	214
Wheat	TC391312		tae-MIR1124_MI0006186	1124	97.67	130	3	1	223	352	1	129	2e-58	214
Wheat	TC419776		tae-MIR1124_MI0006186	1124	100	129	0	0	579	707	129	1	2e-64	233
Wheat	TC423532		tae-MIR1124_MI0006186	1124	100	129	0	0	207	335	1	129	2e-64	233
Wheat	TC455205	Heat shock protein 70	tae-MIR1124_MI0006186	1124	99.22	129	1	0	213	341	129	1	4e-63	228
Wheat	TC455544	60S ribosomal protein L5-1	tae-MIR1124_MI0006186	1124	100	129	0	0	291	419	1	129	1e-64	233
Wheat	TC456221	Alpha-tubulin	tae-MIR1124_MI0006186	1124	100	129	0	0	334	462	129	1	2e-64	233
Wheat	TC438577		tae-MIR1125_MI0006187	1125	99.29	141	0	1	1	140	141	1	1e-68	246
Wheat	AJ603161		tae-MIR1126_MI0006188	1126	99.39	164	1	0	80	243	1	164	4e-82	291
Wheat	TC429969	Predicted protein	tae-MIR1127_MI0006189	1127	100	150	0	0	929	1078	1	150	1e-75	271
Wheat	TC414958	Chromosome undetermined scaffold_394, whole genome shotgun sequence	tae-MIR1128_MI0006190	1128	100	190	0	0	251	440	1	190	1e-97	343
Wheat	TC375950		tae-MIR1129_MI0006191	1129	100	280	0	0	206	485	280	1	2e-146	506
Wheat	TC438886		tae-MIR1129_MI0006191	1129	99.29	280	2	0	261	540	280	1	8e-144	497
Wheat	CA676805	Aldo/keto reductase family protein	tae-MIR1130_MI0006192	1130	99.18	122	1	0	17	138	1	122	4e-59	215
Wheat	CD908217	Predicted protein	tae-MIR1131_MI0006193	1131	100	100	0	0	351	450	1	100	8e-49	181
Wheat	TC418799	SJCHGC07048 protein	tae-MIR1133_MI0006195	1133	100	180	0	0	319	498	180	1	3e-92	325
Wheat	CD907538	R3H domain-containing protein 1.	tae-MIR1134_MI0006196	1134	100	180	0	0	1	180	1	180	3e-92	325
Wheat	TC376993	Chromosome chr7 scaffold_31, whole genome shotgun sequence	tae-MIR1135_MI0006197	1135	100	109	0	0	451	559	1	109	1e-53	197
Wheat	BJ311657	Os03g0357800 protein	tae-MIR1136_MI0006198	1136	97.2	107	3	0	135	241	107	1	3e-48	179
Wheat	CJ578485		tae-MIR1136_MI0006198	1136	98.13	107	2	0	185	291	1	107	1e-49	185
Wheat	CK165585		tae-MIR1136_MI0006198	1136	97.2	107	3	0	87	193	1	107	3e-48	179
Wheat	CK168175	Chromosome chr2 scaffold_233, whole genome shotgun sequence	tae-MIR1136_MI0006198	1136	97.2	107	3	0	87	193	1	107	5e-48	179
Wheat	CK168252	Chromosome chr2 scaffold_233, whole genome shotgun sequence	tae-MIR1136_MI0006198	1136	97.2	107	3	0	87	193	1	107	5e-48	179
Wheat	DR733106	Chromosome chr2 scaffold_233, whole genome shotgun sequence	tae-MIR1136_MI0006198	1136	97.2	107	3	0	86	192	1	107	5e-48	179
Wheat	TC368789	Chromosome chr2 scaffold_233, whole genome shotgun sequence	tae-MIR1136_MI0006198	1136	97.2	107	3	0	994	1100	107	1	6e-48	179
Wheat	TC373825	Ferritin	tae-MIR1136_MI0006198	1136	96.26	107	4	0	604	710	107	1	4e-47	176
Wheat	TC374499	Chromosome chr2 scaffold_233, whole genome shotgun sequence	tae-MIR1136_MI0006198	1136	97.2	107	3	0	963	1069	107	1	5e-48	179
Wheat	TC375303	Chromosome chr2 scaffold_233, whole genome shotgun sequence	tae-MIR1136_MI0006198	1136	97.2	107	3	0	909	1015	107	1	5e-48	179
Wheat	TC376605	Chromosome chr2 scaffold_233, whole genome shotgun sequence	tae-MIR1136_MI0006198	1136	97.2	107	3	0	863	969	107	1	5e-48	179
Wheat	TC397801	Dbj|BAA90353.1	tae-MIR1136_MI0006198	1136	96.26	107	4	0	765	871	107	1	6e-47	176
Wheat	TC414296	Peptidase M1, membrane alanine aminopeptidase precursor	tae-MIR1136_MI0006198	1136	98.13	108	2	1	630	737	1	107	4e-47	178
Wheat	TC414712		tae-MIR1136_MI0006198	1136	95.33	107	4	1	109	214	1	107	4e-44	167
Wheat	TC420913		tae-MIR1136_MI0006198	1136	95.33	107	4	1	661	766	107	1	2e-44	167
Wheat	TC423832	Possible acetyltransferase	tae-MIR1136_MI0006198	1136	95.33	109	5	2	181	289	1	107	2e-41	158
Wheat	TC435746	Mitochondrial 2-oxoglutarate/malate translocator	tae-MIR1136_MI0006198	1136	95.32	108	5	1	1114	1221	107	1	1e-43	165
Wheat	TC454305	Isoform 3 of Q8R2K1	tae-MIR1136_MI0006198	1136	100	107	0	0	213	319	107	1	9e-53	194
Wheat	TC456944	Ferritin	tae-MIR1136_MI0006198	1136	95.33	107	5	0	875	981	107	1	3e-45	170
Wheat	TC460682	Protein-tyrosine phosphatase containing protein, expressed	tae-MIR1136_MI0006198	1136	95.32	108	5	1	255	362	1	107	1e-43	165
Wheat	TC390008	Aquaporin NIP1-1	tae-MIR1137_MI0006199	1137	100	148	0	0	464	611	148	1	9e-75	268
Wheat	DR733919	Os08g0236200 protein	tae-MIR1138_MI0006200	1138	100	194	0	0	175	368	1	194	1e-99	351
Wheat	TC458564		tae-MIR1139_MI0006201	1139	99.54	216	1	0	1	216	1	216	2e-110	387
Wheat	TC407517		tae-MIR1433_MI0016460	1433	100	149	0	0	396	544	149	1	2e-75	269
